# Supplementary material for: Trends and disparities in gastrointestinal hemorrhage-related mortality in individuals with diabetes in the United States from 1999 to 2023: A cross-sectional study
Source: Medicine (Baltimore). 2026 Apr 17;105(16):e48293. doi: 10.1097/MD.0000000000048293 (PMC13095341; doi:10.1097/MD.0000000000048293)
Supplement: Supplementary file 3 [file medi-105-e48293-s003.xlsx]

## Sheet: Table S1
id.exposure	id.outcome	outcome	exposure	heterogeneity				Pleiotropy
				method	Q	Q_df	Q_pval	Egger_intercept	se	pval
11287	finngen_R11_C3_COLORECTAL_EXALLC	Colorectal cancer	11287 || genus_DefluviitaleaceaeUCG011	MR Egger	1.8218418127364	7	0.969039826981291	-0.0138456	0.0268106017756225	0.621468242038113
11287	finngen_R11_C3_COLORECTAL_EXALLC	Colorectal cancer	11287 || genus_DefluviitaleaceaeUCG011	Inverse variance weighted	2.08853396836518	8	0.978176696273047
11293	finngen_R11_C3_COLORECTAL_EXALLC	Colorectal cancer	11293 || genus_FamilyXIIIAD3011group	MR Egger	19.4882861907869	11	0.0528722783366136	-0.030401	0.0396561870615334	0.459447189876645
11293	finngen_R11_C3_COLORECTAL_EXALLC	Colorectal cancer	11293 || genus_FamilyXIIIAD3011group	Inverse variance weighted	20.5294892310835	12	0.0577096574516056
11374	finngen_R11_C3_COLORECTAL_EXALLC	Colorectal cancer	11374 || genus_Ruminococcus2	MR Egger	6.53007917272312	13	0.924719861144277	-0.0165531	0.0126831742748714	0.214480682525315
11374	finngen_R11_C3_COLORECTAL_EXALLC	Colorectal cancer	11374 || genus_Ruminococcus2	Inverse variance weighted	8.23341764145808	14	0.876814310277099
119	finngen_R11_C3_COLORECTAL_EXALLC	Colorectal cancer	119 || class_Methanobacteria	MR Egger	2.93101336651876	8	0.938611883825239	0.0445880043689749	0.0310953546253466	0.189503728594316
119	finngen_R11_C3_COLORECTAL_EXALLC	Colorectal cancer	119 || class_Methanobacteria	Inverse variance weighted	4.98711719569189	9	0.835429836771004
120	finngen_R11_C3_COLORECTAL_EXALLC	Colorectal cancer	120 || order_Methanobacteriales	MR Egger	2.93101336651876	8	0.938611883825239	0.0445880043689749	0.0310953546253466	0.189503728594316
120	finngen_R11_C3_COLORECTAL_EXALLC	Colorectal cancer	120 || order_Methanobacteriales	Inverse variance weighted	4.98711719569189	9	0.835429836771004
121	finngen_R11_C3_COLORECTAL_EXALLC	Colorectal cancer	121 || family_Methanobacteriaceae	MR Egger	2.93101336651876	8	0.938611883825239	0.0445880043689749	0.0310953546253466	0.189503728594316
121	finngen_R11_C3_COLORECTAL_EXALLC	Colorectal cancer	121 || family_Methanobacteriaceae	Inverse variance weighted	4.98711719569189	9	0.835429836771004
1500	finngen_R11_C3_COLORECTAL_EXALLC	Colorectal cancer	1500 || phylum_Cyanobacteria	MR Egger	2.9417332789967	6	0.816123612091349	0.0194591537258154	0.0285255173357529	0.520584325595075
1500	finngen_R11_C3_COLORECTAL_EXALLC	Colorectal cancer	1500 || phylum_Cyanobacteria	Inverse variance weighted	3.40708447987953	7	0.844966782565487
2053	finngen_R11_C3_COLORECTAL_EXALLC	Colorectal cancer	2053 || genus_Anaerofilum	MR Egger	8.63020415460245	8	0.374444791770829	0.0193007177060452	0.0328084372296234	0.572570239796003
2053	finngen_R11_C3_COLORECTAL_EXALLC	Colorectal cancer	2053 || genus_Anaerofilum	Inverse variance weighted	9.0035462080441	9	0.436946906255342
2896	finngen_R11_C3_COLORECTAL_EXALLC	Colorectal cancer	2896 || genus_Sutterella	MR Egger	8.87248320869309	10	0.544246733763535	-0.00357329	0.0224897940021669	0.876922491710784
2896	finngen_R11_C3_COLORECTAL_EXALLC	Colorectal cancer	2896 || genus_Sutterella	Inverse variance weighted	8.89772764744977	11	0.631332077741487
3468	finngen_R11_C3_COLORECTAL_EXALLC	Colorectal cancer	3468 || order_Enterobacteriales	MR Egger	12.0033244275911	5	0.0347422565520385	-0.0932787	0.0726481609817463	0.255426206616103
3468	finngen_R11_C3_COLORECTAL_EXALLC	Colorectal cancer	3468 || order_Enterobacteriales	Inverse variance weighted	15.9610648281686	6	0.0139644811309871
3469	finngen_R11_C3_COLORECTAL_EXALLC	Colorectal cancer	3469 || family_Enterobacteriaceae	MR Egger	12.0033244275911	5	0.0347422565520385	-0.0932787	0.0726481609817463	0.255426206616103
3469	finngen_R11_C3_COLORECTAL_EXALLC	Colorectal cancer	3469 || family_Enterobacteriaceae	Inverse variance weighted	15.9610648281686	6	0.0139644811309871
3698	finngen_R11_C3_COLORECTAL_EXALLC	Colorectal cancer	3698 || genus_Haemophilus	MR Egger	4.59173039594341	7	0.7096450888508	-0.0100996	0.0169748420411129	0.570583093856486
3698	finngen_R11_C3_COLORECTAL_EXALLC	Colorectal cancer	3698 || genus_Haemophilus	Inverse variance weighted	4.94572845047683	8	0.763360704056803
905	finngen_R11_C3_COLORECTAL_EXALLC	Colorectal cancer	905 || phylum_Bacteroidetes	MR Egger	7.78576037407936	8	0.454672757692296	0.0122398025988625	0.0157767521008623	0.460177202919543
905	finngen_R11_C3_COLORECTAL_EXALLC	Colorectal cancer	905 || phylum_Bacteroidetes	Inverse variance weighted	8.38764551836467	9	0.495601473736038
943	finngen_R11_C3_COLORECTAL_EXALLC	Colorectal cancer	943 || family_Porphyromonadaceae	MR Egger	7.99379823123839	7	0.333141087162823	0.05454740045582	0.0309081679143474	0.120947771296546
943	finngen_R11_C3_COLORECTAL_EXALLC	Colorectal cancer	943 || family_Porphyromonadaceae	Inverse variance weighted	11.5505760181287	8	0.17241038066213
GCST90027446	finngen_R11_C3_COLORECTAL_EXALLC	Colorectal cancer	GCST90027446 || Gut bacterial pathway abundance (ANAEROFRUCAT.PWY..homolactic.fermentation) || id:ebi-a-GCST90027446	MR Egger	1.13048804304589	3	0.769719710031021	-0.00166918	0.038440444041175	0.968093304796035
GCST90027446	finngen_R11_C3_COLORECTAL_EXALLC	Colorectal cancer	GCST90027446 || Gut bacterial pathway abundance (ANAEROFRUCAT.PWY..homolactic.fermentation) || id:ebi-a-GCST90027446	Inverse variance weighted	1.13237355146352	4	0.889102354237635
GCST90027449	finngen_R11_C3_COLORECTAL_EXALLC	Colorectal cancer	GCST90027449 || Gut bacterial pathway abundance (ARGORNPROST.PWY..arginine..ornithine.and.proline.interconversion) || id:ebi-a-GCST90027449	MR Egger	8.16981341525411	6	0.225924514273772	0.0347747811891843	0.032553241843989	0.326493504404459
GCST90027449	finngen_R11_C3_COLORECTAL_EXALLC	Colorectal cancer	GCST90027449 || Gut bacterial pathway abundance (ARGORNPROST.PWY..arginine..ornithine.and.proline.interconversion) || id:ebi-a-GCST90027449	Inverse variance weighted	9.72363521557832	7	0.204783200969272
GCST90027522	finngen_R11_C3_COLORECTAL_EXALLC	Colorectal cancer	GCST90027522 || Gut bacterial pathway abundance (PWY0.1479..tRNA.processing) || id:ebi-a-GCST90027522	MR Egger	1.27947151767782	8	0.995792905967775	-0.0282849	0.0226036773382339	0.24616222630274
GCST90027522	finngen_R11_C3_COLORECTAL_EXALLC	Colorectal cancer	GCST90027522 || Gut bacterial pathway abundance (PWY0.1479..tRNA.processing) || id:ebi-a-GCST90027522	Inverse variance weighted	2.84532091366931	9	0.97011281900681
GCST90027523	finngen_R11_C3_COLORECTAL_EXALLC	Colorectal cancer	GCST90027523 || Gut bacterial pathway abundance (PWY0.1533..methylphosphonate.degradation.I) || id:ebi-a-GCST90027523	MR Egger	4.06024762997551	4	0.397913619665766	-0.0047315	0.0446255128178153	0.920665543397601
GCST90027523	finngen_R11_C3_COLORECTAL_EXALLC	Colorectal cancer	GCST90027523 || Gut bacterial pathway abundance (PWY0.1533..methylphosphonate.degradation.I) || id:ebi-a-GCST90027523	Inverse variance weighted	4.07165864680078	5	0.539145716587134
GCST90027543	finngen_R11_C3_COLORECTAL_EXALLC	Colorectal cancer	GCST90027543 || Gut bacterial pathway abundance (PWY.5121..superpathway.of.geranylgeranyl.diphosphate.biosynthesis.II..via.MEP.) || id:ebi-a-GCST90027543	MR Egger	7.42674122817133	11	0.763547623560855	0.0169782624782146	0.0218278214683176	0.453076395064599
GCST90027543	finngen_R11_C3_COLORECTAL_EXALLC	Colorectal cancer	GCST90027543 || Gut bacterial pathway abundance (PWY.5121..superpathway.of.geranylgeranyl.diphosphate.biosynthesis.II..via.MEP.) || id:ebi-a-GCST90027543	Inverse variance weighted	8.03175561319122	12	0.782643890632895
GCST90027565	finngen_R11_C3_COLORECTAL_EXALLC	Colorectal cancer	GCST90027565 || Gut bacterial pathway abundance (PWY.5971..palmitate.biosynthesis.II..bacteria.and.plants.) || id:ebi-a-GCST90027565	MR Egger	5.72931720434789	10	0.837469007936029	0.0374468143677252	0.0233347414805045	0.139626354432508
GCST90027565	finngen_R11_C3_COLORECTAL_EXALLC	Colorectal cancer	GCST90027565 || Gut bacterial pathway abundance (PWY.5971..palmitate.biosynthesis.II..bacteria.and.plants.) || id:ebi-a-GCST90027565	Inverse variance weighted	8.30459313012452	11	0.685786873665048
GCST90027586	finngen_R11_C3_COLORECTAL_EXALLC	Colorectal cancer	GCST90027586 || Gut bacterial pathway abundance (PWY.6608..guanosine.nucleotides.degradation.III) || id:ebi-a-GCST90027586	MR Egger	9.7990250136748	8	0.279416099314007	0.0662053648015396	0.0380090617278795	0.11971073367198
GCST90027586	finngen_R11_C3_COLORECTAL_EXALLC	Colorectal cancer	GCST90027586 || Gut bacterial pathway abundance (PWY.6608..guanosine.nucleotides.degradation.III) || id:ebi-a-GCST90027586	Inverse variance weighted	13.5152752276942	9	0.140642643238395
GCST90027612	finngen_R11_C3_COLORECTAL_EXALLC	Colorectal cancer	GCST90027612 || Gut bacterial pathway abundance (PWY.7209..superpathway.of.pyrimidine.ribonucleosides.degradation) || id:ebi-a-GCST90027612	MR Egger	18.9481119752658	12	0.0897883739979067	-0.00840825	0.0219041379821366	0.707792822834179
GCST90027612	finngen_R11_C3_COLORECTAL_EXALLC	Colorectal cancer	GCST90027612 || Gut bacterial pathway abundance (PWY.7209..superpathway.of.pyrimidine.ribonucleosides.degradation) || id:ebi-a-GCST90027612	Inverse variance weighted	19.1807836623099	13	0.117604225866838
GCST90027618	finngen_R11_C3_COLORECTAL_EXALLC	Colorectal cancer	GCST90027618 || Gut bacterial pathway abundance (PWY.724..superpathway.of.L.lysine..L.threonine.and.L.methionine.biosynthesis.II) || id:ebi-a-GCST90027618	MR Egger	8.00858250264778	10	0.627998567720084	0.0277499581419131	0.0232504600427159	0.260210399161998
GCST90027618	finngen_R11_C3_COLORECTAL_EXALLC	Colorectal cancer	GCST90027618 || Gut bacterial pathway abundance (PWY.724..superpathway.of.L.lysine..L.threonine.and.L.methionine.biosynthesis.II) || id:ebi-a-GCST90027618	Inverse variance weighted	9.43307958439948	11	0.58198285689664
GCST90027625	finngen_R11_C3_COLORECTAL_EXALLC	Colorectal cancer	GCST90027625 || Gut bacterial pathway abundance (PWY.7400..L.arginine.biosynthesis.IV..archaebacteria.) || id:ebi-a-GCST90027625	MR Egger	2.90376512463672	6	0.820824830827876	-0.0339895	0.0352945159644798	0.372724772028029
GCST90027625	finngen_R11_C3_COLORECTAL_EXALLC	Colorectal cancer	GCST90027625 || Gut bacterial pathway abundance (PWY.7400..L.arginine.biosynthesis.IV..archaebacteria.) || id:ebi-a-GCST90027625	Inverse variance weighted	3.83118378384232	7	0.799003559244183
GCST90027639	finngen_R11_C3_COLORECTAL_EXALLC	Colorectal cancer	GCST90027639 || Gut bacterial pathway abundance (PYRIDOXSYN.PWY..pyridoxal.5..phosphate.biosynthesis.I) || id:ebi-a-GCST90027639	MR Egger	6.83017887082482	10	0.741373959333853	0.0202905880131527	0.0143840105116333	0.18869393004528
GCST90027639	finngen_R11_C3_COLORECTAL_EXALLC	Colorectal cancer	GCST90027639 || Gut bacterial pathway abundance (PYRIDOXSYN.PWY..pyridoxal.5..phosphate.biosynthesis.I) || id:ebi-a-GCST90027639	Inverse variance weighted	8.82006984559324	11	0.638496488876146
GCST90027648	finngen_R11_C3_COLORECTAL_EXALLC	Colorectal cancer	GCST90027648 || Gut bacterial pathway abundance (UBISYN.PWY..superpathway.of.ubiquinol.8.biosynthesis..prokaryotic.) || id:ebi-a-GCST90027648	MR Egger	1.06857109667545	3	0.784666044067453	-0.0701253	0.0371804303719178	0.155756021824766
GCST90027648	finngen_R11_C3_COLORECTAL_EXALLC	Colorectal cancer	GCST90027648 || Gut bacterial pathway abundance (UBISYN.PWY..superpathway.of.ubiquinol.8.biosynthesis..prokaryotic.) || id:ebi-a-GCST90027648	Inverse variance weighted	4.62587567388293	4	0.327881676790288
GCST90027659	finngen_R11_C3_COLORECTAL_EXALLC	Colorectal cancer	GCST90027659 || Gut microbiota abundance (k_Bacteria.p_Proteobacteria.c_Gammaproteobacteria) || id:ebi-a-GCST90027659	MR Egger	0.278983200047653	2	0.869800329475755	-0.144924	0.0585336404634838	0.131667496856204
GCST90027659	finngen_R11_C3_COLORECTAL_EXALLC	Colorectal cancer	GCST90027659 || Gut microbiota abundance (k_Bacteria.p_Proteobacteria.c_Gammaproteobacteria) || id:ebi-a-GCST90027659	Inverse variance weighted	6.40910865524054	3	0.0933167851266539
GCST90027666	finngen_R11_C3_COLORECTAL_EXALLC	Colorectal cancer	GCST90027666 || Gut microbiota abundance (k_Bacteria.p_Bacteroidetes.c_Bacteroidia.o_Bacteroidales.f_Porphyromonadaceae) || id:ebi-a-GCST90027666	MR Egger	16.9112185157497	14	0.260939940576683	-0.0136332	0.0210895980606761	0.528447579467977
GCST90027666	finngen_R11_C3_COLORECTAL_EXALLC	Colorectal cancer	GCST90027666 || Gut microbiota abundance (k_Bacteria.p_Bacteroidetes.c_Bacteroidia.o_Bacteroidales.f_Porphyromonadaceae) || id:ebi-a-GCST90027666	Inverse variance weighted	17.4160064637859	15	0.294609585897614
GCST90027706	finngen_R11_C3_COLORECTAL_EXALLC	Colorectal cancer	GCST90027706 || Gut microbiota abundance (k_Bacteria.p_Firmicutes.c_Clostridia.o_Clostridiales.f_Clostridiales_noname.g_Pseudoflavonifractor) || id:ebi-a-GCST90027706	MR Egger	9.72663374316829	6	0.136646197634231	-0.0324718	0.0379393053968504	0.424914624291042
GCST90027706	finngen_R11_C3_COLORECTAL_EXALLC	Colorectal cancer	GCST90027706 || Gut microbiota abundance (k_Bacteria.p_Firmicutes.c_Clostridia.o_Clostridiales.f_Clostridiales_noname.g_Pseudoflavonifractor) || id:ebi-a-GCST90027706	Inverse variance weighted	10.9141661449772	7	0.142407121683665
GCST90027713	finngen_R11_C3_COLORECTAL_EXALLC	Colorectal cancer	GCST90027713 || Gut microbiota abundance (k_Bacteria.p_Firmicutes.c_Clostridia.o_Clostridiales.f_Lachnospiraceae.g_Roseburia) || id:ebi-a-GCST90027713	MR Egger	18.5753139286095	12	0.0993058548502684	-0.00281338	0.0266151086672096	0.917562046965391
GCST90027713	finngen_R11_C3_COLORECTAL_EXALLC	Colorectal cancer	GCST90027713 || Gut microbiota abundance (k_Bacteria.p_Firmicutes.c_Clostridia.o_Clostridiales.f_Lachnospiraceae.g_Roseburia) || id:ebi-a-GCST90027713	Inverse variance weighted	18.5926102794747	13	0.136286559611318
GCST90027715	finngen_R11_C3_COLORECTAL_EXALLC	Colorectal cancer	GCST90027715 || Gut microbiota abundance (k_Bacteria.p_Firmicutes.c_Clostridia.o_Clostridiales.f_Ruminococcaceae.g_Anaerotruncus) || id:ebi-a-GCST90027715	MR Egger	1.90949675534992	3	0.591401773169882	0.0430158268589195	0.0784686556345843	0.621717783683019
GCST90027715	finngen_R11_C3_COLORECTAL_EXALLC	Colorectal cancer	GCST90027715 || Gut microbiota abundance (k_Bacteria.p_Firmicutes.c_Clostridia.o_Clostridiales.f_Ruminococcaceae.g_Anaerotruncus) || id:ebi-a-GCST90027715	Inverse variance weighted	2.21001035219619	4	0.697197012729918
GCST90027774	finngen_R11_C3_COLORECTAL_EXALLC	Colorectal cancer	GCST90027774 || Gut microbiota abundance (k_Bacteria.p_Bacteroidetes.c_Bacteroidia.o_Bacteroidales.f_Prevotellaceae.g_Prevotella.s_Prevotella_copri) || id:ebi-a-GCST90027774	MR Egger	12.3065455182809	11	0.34104782304334	0.0103602786941686	0.0229301446127311	0.660178198604053
GCST90027774	finngen_R11_C3_COLORECTAL_EXALLC	Colorectal cancer	GCST90027774 || Gut microbiota abundance (k_Bacteria.p_Bacteroidetes.c_Bacteroidia.o_Bacteroidales.f_Prevotellaceae.g_Prevotella.s_Prevotella_copri) || id:ebi-a-GCST90027774	Inverse variance weighted	12.5349332473607	12	0.403729019618643
GCST90027785	finngen_R11_C3_COLORECTAL_EXALLC	Colorectal cancer	GCST90027785 || Gut microbiota abundance (k_Bacteria.p_Firmicutes.c_Bacilli.o_Lactobacillales.f_Streptococcaceae.g_Streptococcus.s_Streptococcus_thermophilus) || id:ebi-a-GCST90027785	MR Egger	5.9227321498396	2	0.0517481769788085	-0.046453	0.0942513921208847	0.670906406084419
GCST90027785	finngen_R11_C3_COLORECTAL_EXALLC	Colorectal cancer	GCST90027785 || Gut microbiota abundance (k_Bacteria.p_Firmicutes.c_Bacilli.o_Lactobacillales.f_Streptococcaceae.g_Streptococcus.s_Streptococcus_thermophilus) || id:ebi-a-GCST90027785	Inverse variance weighted	6.6420874469745	3	0.0842242391183186
GCST90027794	finngen_R11_C3_COLORECTAL_EXALLC	Colorectal cancer	GCST90027794 || Gut microbiota abundance (k_Bacteria.p_Firmicutes.c_Clostridia.o_Clostridiales.f_Eubacteriaceae.g_Eubacterium.s_Eubacterium_siraeum) || id:ebi-a-GCST90027794	MR Egger	12.0481548413273	12	0.441820051431521	0.00399102894130366	0.0209710682744714	0.85224679786155
GCST90027794	finngen_R11_C3_COLORECTAL_EXALLC	Colorectal cancer	GCST90027794 || Gut microbiota abundance (k_Bacteria.p_Firmicutes.c_Clostridia.o_Clostridiales.f_Eubacteriaceae.g_Eubacterium.s_Eubacterium_siraeum) || id:ebi-a-GCST90027794	Inverse variance weighted	12.0845185307837	13	0.520725811393976
GCST90027821	finngen_R11_C3_COLORECTAL_EXALLC	Colorectal cancer	GCST90027821 || Gut microbiota abundance (k_Bacteria.p_Bacteroidetes.c_Bacteroidia.o_Bacteroidales.f_Bacteroidaceae.g_Bacteroides.s_Bacteroides_cellulosilyticus) || id:ebi-a-GCST90027821	MR Egger	9.16161916147563	8	0.32884605815815	-0.0164762	0.0264313292668796	0.550404032572974
GCST90027821	finngen_R11_C3_COLORECTAL_EXALLC	Colorectal cancer	GCST90027821 || Gut microbiota abundance (k_Bacteria.p_Bacteroidetes.c_Bacteroidia.o_Bacteroidales.f_Bacteroidaceae.g_Bacteroides.s_Bacteroides_cellulosilyticus) || id:ebi-a-GCST90027821	Inverse variance weighted	9.60661568189342	9	0.383259708627068
GCST90027825	finngen_R11_C3_COLORECTAL_EXALLC	Colorectal cancer	GCST90027825 || Gut microbiota abundance (k_Bacteria.p_Bacteroidetes.c_Bacteroidia.o_Bacteroidales.f_Bacteroidaceae.g_Bacteroides.s_Bacteroides_eggerthii) || id:ebi-a-GCST90027825	MR Egger	3.71626737485786	6	0.71500876874179	-0.0207814	0.023657799557767	0.413507625066247
GCST90027825	finngen_R11_C3_COLORECTAL_EXALLC	Colorectal cancer	GCST90027825 || Gut microbiota abundance (k_Bacteria.p_Bacteroidetes.c_Bacteroidia.o_Bacteroidales.f_Bacteroidaceae.g_Bacteroides.s_Bacteroides_eggerthii) || id:ebi-a-GCST90027825	Inverse variance weighted	4.48788222492554	7	0.722175963445573
GCST90027834	finngen_R11_C3_COLORECTAL_EXALLC	Colorectal cancer	GCST90027834 || Gut microbiota abundance (k_Bacteria.p_Bacteroidetes.c_Bacteroidia.o_Bacteroidales.f_Bacteroidaceae.g_Bacteroides.s_Bacteroides_salyersiae) || id:ebi-a-GCST90027834	MR Egger	7.53918717600367	9	0.581165950013496	-0.00385116	0.0232726161768833	0.872223362247066
GCST90027834	finngen_R11_C3_COLORECTAL_EXALLC	Colorectal cancer	GCST90027834 || Gut microbiota abundance (k_Bacteria.p_Bacteroidetes.c_Bacteroidia.o_Bacteroidales.f_Bacteroidaceae.g_Bacteroides.s_Bacteroides_salyersiae) || id:ebi-a-GCST90027834	Inverse variance weighted	7.56657093603212	10	0.671090745725524
Note: Q, Cochran's Q test estimate; Q_df, Q_degree of freedom; se: standard error

## Sheet: Table S2(gut microbes)
exposure	outcome	id.exposure	id.outcome	method	nsnp	pval	or	or_lci95	or_uci95	pleio_P	heter_P
Colorectal cancer	11287 || genus_DefluviitaleaceaeUCG011	finngen_R11_C3_COLORECTAL_EXALLC	11287	IVW	9	0.77945547993832	0.987372639154496	0.903342967344633	1.07921881698668	0.232129501163815	0.808240853018448
Colorectal cancer	11293 || genus_FamilyXIIIAD3011group	finngen_R11_C3_COLORECTAL_EXALLC	11293	IVW	11	0.309980349000317	0.969549585408017	0.913362138765423	1.02919352430732	0.936509215290146	0.980913947339832
Colorectal cancer	11374 || genus_Ruminococcus2	finngen_R11_C3_COLORECTAL_EXALLC	11374	IVW	12	0.186154639839658	1.0382265064196	0.982060251237099	1.09760503724126	0.71754321495518	0.858307121747599
Colorectal cancer	119 || class_Methanobacteria	finngen_R11_C3_COLORECTAL_EXALLC	119	IVW	6	0.906316694198992	0.990063688265948	0.838367910921048	1.16920756872228	0.496463775905967	0.923574532189572
Colorectal cancer	120 || order_Methanobacteriales	finngen_R11_C3_COLORECTAL_EXALLC	120	IVW	6	0.906316694198992	0.990063688265948	0.838367910921048	1.16920756872228	0.496463775905967	0.923574532189572
Colorectal cancer	121 || family_Methanobacteriaceae	finngen_R11_C3_COLORECTAL_EXALLC	121	IVW	6	0.906316694198992	0.990063688265948	0.838367910921048	1.16920756872228	0.496463775905967	0.923574532189572
Colorectal cancer	1500 || phylum_Cyanobacteria	finngen_R11_C3_COLORECTAL_EXALLC	1500	IVW	10	0.982804618077817	0.999027121198863	0.914398189889946	1.09148858771364	0.670799175489998	0.950440349589495
Colorectal cancer	2053 || genus_Anaerofilum	finngen_R11_C3_COLORECTAL_EXALLC	2053	IVW	9	0.868016434219731	0.990775367389404	0.888187250250273	1.1052126996295	0.633474984804652	0.951296207824991
Colorectal cancer	2896 || genus_Sutterella	finngen_R11_C3_COLORECTAL_EXALLC	2896	IVW	11	0.0780485840877321	1.05641467026055	0.993856118391915	1.1229109877066	0.413030427489922	0.990730477955135
Colorectal cancer	3468 || order_Enterobacteriales	finngen_R11_C3_COLORECTAL_EXALLC	3468	IVW	9	0.0617624681716279	1.06451062166979	0.996925728956417	1.13667731781184	0.767400953880562	0.991976985938022
Colorectal cancer	3469 || family_Enterobacteriaceae	finngen_R11_C3_COLORECTAL_EXALLC	3469	IVW	9	0.0617624681716279	1.06451062166979	0.996925728956417	1.13667731781184	0.767400953880562	0.991976985938022
Colorectal cancer	3698 || genus_Haemophilus	finngen_R11_C3_COLORECTAL_EXALLC	3698	IVW	9	0.805222621437791	0.990020123861276	0.914158347848024	1.07217731802985	0.890019781073881	0.934412172296512
Colorectal cancer	905 || phylum_Bacteroidetes	finngen_R11_C3_COLORECTAL_EXALLC	905	IVW	11	0.48056023316029	1.01902246351943	0.967040603857875	1.07379853236216	0.152713165974327	0.599619176687921
Colorectal cancer	943 || family_Porphyromonadaceae	finngen_R11_C3_COLORECTAL_EXALLC	943	IVW	11	0.506872969825601	1.01788508560075	0.965970250642167	1.07259001692823	0.856200611692254	0.536550548865353

## Sheet: S2-gutbacterialpathwayabundance
exposure	outcome	id.exposure	id.outcome	method	nsnp	pval	or	or_lci95	or_uci95	pleio_P	heter_P
Colorectal cancer	GCST90027446 || ANAEROFRUCAT.PWY..homolactic.fermentation	finngen_R11_C3_COLORECTAL_EXALLC	GCST90027446	IVW	8	0.802690927359677	1.01286369701334	0.916236934685529	1.11968076148299	0.592445759522895	0.926463232174388
Colorectal cancer	GCST90027449 || ARGORNPROST.PWY..arginine..ornithine.and.proline.interconversion	finngen_R11_C3_COLORECTAL_EXALLC	GCST90027449	IVW	8	0.274133353024636	0.92288237366746	0.799244521850191	1.06564618504289	0.361931889613277	0.858129624195535
Colorectal cancer	GCST90027522 || PWY0.1479..tRNA.processing	finngen_R11_C3_COLORECTAL_EXALLC	GCST90027522	IVW	8	0.966528044936196	1.00230440556671	0.900137555507073	1.11606733356715	0.773002835422261	0.869169742648865
Colorectal cancer	GCST90027523 || PWY0.1533..methylphosphonate.degradation.I	finngen_R11_C3_COLORECTAL_EXALLC	GCST90027523	IVW	9	0.795394528425766	1.02037244997799	0.876105152814243	1.18839608844858	0.983276553537331	0.961881725378784
Colorectal cancer	GCST90027543 || PWY.5121..superpathway.of.geranylgeranyl.diphosphate.biosynthesis.II..via.MEP.	finngen_R11_C3_COLORECTAL_EXALLC	GCST90027543	IVW	10	0.724108484474247	0.983635442508793	0.897518765851511	1.07801499040694	0.893150409225471	0.954537467261877
Colorectal cancer	GCST90027565 || PWY.5971..palmitate.biosynthesis.II..bacteria.and.plants.	finngen_R11_C3_COLORECTAL_EXALLC	GCST90027565	IVW	9	0.954968037620454	1.00297719199308	0.904647750121728	1.1119944171894	0.587121175370698	0.960026856423099
Colorectal cancer	GCST90027586 || PWY.6608..guanosine.nucleotides.degradation.III	finngen_R11_C3_COLORECTAL_EXALLC	GCST90027586	IVW	9	0.832164196804861	1.00963673237332	0.923940292926922	1.10328160722189	0.941644333179065	0.873909692496527
Colorectal cancer	GCST90027612 || PWY.7209..superpathway.of.pyrimidine.ribonucleosides.degradation	finngen_R11_C3_COLORECTAL_EXALLC	GCST90027612	IVW	8	0.448233745143552	0.956711193194533	0.853313656028787	1.07263759429725	0.923518503614104	0.998834781971143
Colorectal cancer	GCST90027618 || PWY.724..superpathway.of.L.lysine..L.threonine.and.L.methionine.biosynthesis.II	finngen_R11_C3_COLORECTAL_EXALLC	GCST90027618	IVW	8	0.96557697209469	0.997997879105867	0.911171351978088	1.09309820215217	0.741273436074966	0.996669235717711
Colorectal cancer	GCST90027625 || PWY.7400..L.arginine.biosynthesis.IV..archaebacteria.	finngen_R11_C3_COLORECTAL_EXALLC	GCST90027625	IVW	7	0.607882821361945	1.02944812230434	0.921417048852332	1.15014524404115	0.71852921072426	0.969756199531128
Colorectal cancer	GCST90027639 || PYRIDOXSYN.PWY..pyridoxal.5..phosphate.biosynthesis.I	finngen_R11_C3_COLORECTAL_EXALLC	GCST90027639	IVW	9	0.693470754181948	0.982352876534653	0.899116487454586	1.07329493730883	0.979889922419538	0.936749438062066
Colorectal cancer	GCST90027648 || UBISYN.PWY..superpathway.of.ubiquinol.8.biosynthesis..prokaryotic.	finngen_R11_C3_COLORECTAL_EXALLC	GCST90027648	IVW	10	0.231702452121677	0.909136512173382	0.77773166067595	1.06274341081656	0.894626566612562	0.989205576999412
Colorectal cancer	GCST90027659 || k__Bacteria.p__Proteobacteria.c__Gammaproteobacteria	finngen_R11_C3_COLORECTAL_EXALLC	GCST90027659	IVW	11	0.24524063660261	0.947865799969856	0.866012677261567	1.03745545341611	0.855680587189899	0.998859645423584
Colorectal cancer	GCST90027666 || k__Bacteria.p__Bacteroidetes.c__Bacteroidia.o__Bacteroidales.f__Porphyromonadaceae	finngen_R11_C3_COLORECTAL_EXALLC	GCST90027666	IVW	9	0.494302034219478	0.969576872385348	0.887369716323698	1.0593998129204	0.647928251925744	0.975259804499361
Colorectal cancer	GCST90027706 || k__Bacteria.p__Firmicutes.c__Clostridia.o__Clostridiales.f__Clostridiales_noname.g__Pseudoflavonifractor	finngen_R11_C3_COLORECTAL_EXALLC	GCST90027706	IVW	9	0.239251972152513	1.08340434765811	0.94808785787712	1.23803397625267	0.989380097976759	0.98416549282425
Colorectal cancer	GCST90027713 || k__Bacteria.p__Firmicutes.c__Clostridia.o__Clostridiales.f__Lachnospiraceae.g__Roseburia	finngen_R11_C3_COLORECTAL_EXALLC	GCST90027713	IVW	10	0.988107386899172	1.00063109669831	0.920970061246608	1.08718256305137	0.387353065830811	0.888964896105632
Colorectal cancer	GCST90027715 || k__Bacteria.p__Firmicutes.c__Clostridia.o__Clostridiales.f__Ruminococcaceae.g__Anaerotruncus	finngen_R11_C3_COLORECTAL_EXALLC	GCST90027715	IVW	9	0.61984621380457	1.05634202026977	0.850650417477834	1.31177090007917	0.36797690080644	0.925452879772091
Colorectal cancer	GCST90027774 || k__Bacteria.p__Bacteroidetes.c__Bacteroidia.o__Bacteroidales.f__Prevotellaceae.g__Prevotella.s__Prevotella_copri	finngen_R11_C3_COLORECTAL_EXALLC	GCST90027774	IVW	9	0.849500833483611	0.989632304806059	0.88863415122947	1.10210945343564	0.850997199562532	0.971392770209689
Colorectal cancer	GCST90027785 || k__Bacteria.p__Firmicutes.c__Bacilli.o__Lactobacillales.f__Streptococcaceae.g__Streptococcus.s__Streptococcus_thermophilus	finngen_R11_C3_COLORECTAL_EXALLC	GCST90027785	IVW	10	0.904988851556149	0.990061059300368	0.840289049908546	1.16652823364728	0.926947400293918	0.980897321369068
Colorectal cancer	GCST90027794 || k__Bacteria.p__Firmicutes.c__Clostridia.o__Clostridiales.f__Eubacteriaceae.g__Eubacterium.s__Eubacterium_siraeum	finngen_R11_C3_COLORECTAL_EXALLC	GCST90027794	IVW	10	0.865546559096117	1.00857794773493	0.913627582638771	1.11339619773651	0.432962188705472	0.955536540070382
Colorectal cancer	GCST90027821 || k__Bacteria.p__Bacteroidetes.c__Bacteroidia.o__Bacteroidales.f__Bacteroidaceae.g__Bacteroides.s__Bacteroides_cellulosilyticus	finngen_R11_C3_COLORECTAL_EXALLC	GCST90027821	IVW	8	0.753565292736563	0.976203093541771	0.839919111126051	1.13460030521618	0.928414454746474	0.79632132153098
Colorectal cancer	GCST90027825 || k__Bacteria.p__Bacteroidetes.c__Bacteroidia.o__Bacteroidales.f__Bacteroidaceae.g__Bacteroides.s__Bacteroides_eggerthii	finngen_R11_C3_COLORECTAL_EXALLC	GCST90027825	IVW	11	0.994087502324786	0.999483451384265	0.871815313497933	1.14584723865758	0.586488122051559	0.929657762037665
Colorectal cancer	GCST90027834 || k__Bacteria.p__Bacteroidetes.c__Bacteroidia.o__Bacteroidales.f__Bacteroidaceae.g__Bacteroides.s__Bacteroides_salyersiae	finngen_R11_C3_COLORECTAL_EXALLC	GCST90027834	IVW	10	0.3523570374252	0.911159359881403	0.748929283586342	1.1085310686797	0.895304224604548	0.857742492162519

## Sheet: Table S3
id.exposure	id.outcome	outcome	exposure	method	nsnp	b	se	pval	lo_ci	up_ci	or	or_lci95	or_uci95	pleio_P	heter_P	FDR
GCST90199636	finngen_R11_C3_COLORECTAL_EXALLC	Colorectal cancer	Kynurenine levels	Inverse variance weighted (fixed effects)	24	-0.135265	0.0409039	0.000943347	-0.215437	-0.0550934	0.873484	0.806189	0.946397	0.178831	0.18551	0.204706
GCST90199647	finngen_R11_C3_COLORECTAL_EXALLC	Colorectal cancer	Theophylline levels	Inverse variance weighted (fixed effects)	25	-0.103232	0.0428458	0.0159798	-0.18721	-0.019254	0.901918	0.82927	0.98093	0.0513469	0.247262	0.594447
GCST90199693	finngen_R11_C3_COLORECTAL_EXALLC	Colorectal cancer	3-hydroxydecanoate levels	Inverse variance weighted (fixed effects)	15	-0.0993692	0.0460089	0.0307896	-0.189547	-0.00919174	0.905408	0.827334	0.99085	0.35992	0.828599	0.638034
GCST90199700	finngen_R11_C3_COLORECTAL_EXALLC	Colorectal cancer	3-hydroxylaurate levels	Inverse variance weighted (fixed effects)	11	0.135488	0.063727	0.0334974	0.0105831	0.260393	1.1451	1.01064	1.29744	0.739665	0.711757	0.638034
GCST90199713	finngen_R11_C3_COLORECTAL_EXALLC	Colorectal cancer	Docosapentaenoate n3 DPA; 22:5n3 levels	Inverse variance weighted (fixed effects)	23	-0.101464	0.0469556	0.0307072	-0.193497	-0.00943088	0.903514	0.824073	0.990613	0.189147	0.699309	0.638034
GCST90199728	finngen_R11_C3_COLORECTAL_EXALLC	Colorectal cancer	10-nonadecenoate (19:1n9) levels	Inverse variance weighted (fixed effects)	13	-0.137471	0.0605677	0.0232256	-0.256183	-0.018758	0.87156	0.774	0.981417	0.597798	0.441312	0.638034
GCST90199748	finngen_R11_C3_COLORECTAL_EXALLC	Colorectal cancer	Linolenate [alpha or gamma; (18:3n3 or 6)] levels	Inverse variance weighted (fixed effects)	24	-0.0990876	0.050193	0.048367	-0.197466	-0.000709212	0.905663	0.820808	0.999291	0.311287	0.155351	0.658101
GCST90199762	finngen_R11_C3_COLORECTAL_EXALLC	Colorectal cancer	N6-carbamoylthreonyladenosine levels	Inverse variance weighted (fixed effects)	32	0.0640589	0.0319565	0.0450098	0.00142408	0.126694	1.06616	1.00143	1.13507	0.0934541	0.969624	0.658101
GCST90199771	finngen_R11_C3_COLORECTAL_EXALLC	Colorectal cancer	7-methylguanine levels	Inverse variance weighted (fixed effects)	23	0.114985	0.0429484	0.00742236	0.0308058	0.199163	1.12186	1.03129	1.22038	0.741342	0.955256	0.42017
GCST90199784	finngen_R11_C3_COLORECTAL_EXALLC	Colorectal cancer	Cysteine-glutathione disulfide levels	Inverse variance weighted (fixed effects)	27	-0.0816364	0.0334818	0.0147592	-0.147261	-0.0160121	0.921607	0.863069	0.984115	0.670144	0.733741	0.56519
GCST90199789	finngen_R11_C3_COLORECTAL_EXALLC	Colorectal cancer	2-palmitoyl-GPC (16:0) levels	Inverse variance weighted (fixed effects)	16	0.102374	0.0520464	0.049186	0.000363076	0.204385	1.1078	1.00036	1.22677	0.908099	0.969663	0.658101
GCST90199808	finngen_R11_C3_COLORECTAL_EXALLC	Colorectal cancer	Glycerophosphoethanolamine levels	Inverse variance weighted (fixed effects)	25	-0.0776465	0.0351594	0.0272155	-0.146559	-0.00873405	0.925291	0.863675	0.991304	0.678447	0.985507	0.638034
GCST90199812	finngen_R11_C3_COLORECTAL_EXALLC	Colorectal cancer	3-(3-hydroxyphenyl)propionate levels	Inverse variance weighted (fixed effects)	19	-0.106057	0.0384321	0.00578711	-0.181384	-0.0307306	0.899373	0.834115	0.969737	0.147148	0.128786	0.358801
GCST90199814	finngen_R11_C3_COLORECTAL_EXALLC	Colorectal cancer	Alpha-hydroxycaproate levels	Inverse variance weighted (fixed effects)	20	0.0688447	0.0321456	0.0322216	0.00583926	0.13185	1.07127	1.00586	1.14094	0.897689	0.744569	0.638034
GCST90199824	finngen_R11_C3_COLORECTAL_EXALLC	Colorectal cancer	4-vinylphenol sulfate levels	Inverse variance weighted (fixed effects)	25	0.0735511	0.0371919	0.0479726	0.000655001	0.146447	1.07632	1.00066	1.15771	0.951517	0.583109	0.658101
GCST90199834	finngen_R11_C3_COLORECTAL_EXALLC	Colorectal cancer	Gamma-glutamylalanine levels	Inverse variance weighted (fixed effects)	16	-0.138451	0.0469288	0.00317527	-0.230432	-0.0464708	0.870706	0.794191	0.954592	0.937154	0.966252	0.334785
GCST90199860	finngen_R11_C3_COLORECTAL_EXALLC	Colorectal cancer	Andro steroid monosulfate C19H28O6S (1) levels	Inverse variance weighted (fixed effects)	39	0.0506728	0.0236522	0.0321603	0.00431446	0.0970312	1.05198	1.00432	1.10189	0.727776	0.357529	0.638034
GCST90199863	finngen_R11_C3_COLORECTAL_EXALLC	Colorectal cancer	16a-hydroxy DHEA 3-sulfate levels	Inverse variance weighted (fixed effects)	24	0.0473824	0.0222346	0.0330873	0.00380261	0.0909622	1.04852	1.00381	1.09523	0.270998	0.261134	0.638034
GCST90199900	finngen_R11_C3_COLORECTAL_EXALLC	Colorectal cancer	Argininate levels	Inverse variance weighted (fixed effects)	27	-0.0908099	0.0361756	0.0120644	-0.161714	-0.0199058	0.913191	0.850684	0.980291	0.561977	0.817922	0.506704
GCST90199945	finngen_R11_C3_COLORECTAL_EXALLC	Colorectal cancer	Sphingomyelin (d18:1/14:0, d16:1/16:0) levels	Inverse variance weighted (fixed effects)	28	0.0409795	0.0162321	0.0115829	0.00916466	0.0727943	1.04183	1.00921	1.07551	0.0784273	0.682366	0.506704
GCST90199950	finngen_R11_C3_COLORECTAL_EXALLC	Colorectal cancer	2-aminophenol sulfate levels	Inverse variance weighted (fixed effects)	34	-0.070504	0.0350229	0.0441062	-0.139149	-0.00185902	0.931924	0.870098	0.998143	0.881622	0.315272	0.658101
GCST90200005	finngen_R11_C3_COLORECTAL_EXALLC	Colorectal cancer	Citraconate/glutaconate levels	Inverse variance weighted (fixed effects)	25	-0.103108	0.044773	0.0212842	-0.190863	-0.0153529	0.90203	0.826246	0.984764	0.400502	0.670533	0.638034
GCST90200010	finngen_R11_C3_COLORECTAL_EXALLC	Colorectal cancer	Sphingomyelin (d18:1/22:1, d18:2/22:0, d16:1/24:1) levels	Inverse variance weighted (fixed effects)	20	0.119374	0.0465629	0.0103561	0.0281104	0.210637	1.12679	1.02851	1.23446	0.107558	0.922964	0.489934
GCST90200017	finngen_R11_C3_COLORECTAL_EXALLC	Colorectal cancer	Sphingomyelin (d17:1/16:0, d18:1/15:0, d16:1/17:0) levels	Inverse variance weighted (fixed effects)	30	0.0845404	0.0355836	0.0175099	0.0147965	0.154284	1.08822	1.01491	1.16682	0.357465	0.643434	0.604965
GCST90200029	finngen_R11_C3_COLORECTAL_EXALLC	Colorectal cancer	Linoleoyl ethanolamide levels	Inverse variance weighted (fixed effects)	23	-0.0744854	0.0341693	0.0292653	-0.141457	-0.00751363	0.928221	0.868092	0.992515	0.518745	0.0928915	0.638034
GCST90200036	finngen_R11_C3_COLORECTAL_EXALLC	Colorectal cancer	1-palmitoleoylglycerol (16:1) levels	Inverse variance weighted (fixed effects)	33	-0.0836963	0.0289731	0.00386767	-0.140484	-0.026909	0.919711	0.868938	0.97345	0.103498	0.260317	0.334785
GCST90200037	finngen_R11_C3_COLORECTAL_EXALLC	Colorectal cancer	1-stearoyl-2-linoleoyl-gpc (18:0/18:2) levels	Inverse variance weighted (fixed effects)	20	-0.157556	0.0423321	0.00019772	-0.240527	-0.0745855	0.854229	0.786213	0.928128	0.0782461	0.167483	0.0858103
GCST90200043	finngen_R11_C3_COLORECTAL_EXALLC	Colorectal cancer	1-palmitoyl-2-docosahexaenoyl-gpc (16:0/22:6) levels	Inverse variance weighted (fixed effects)	22	-0.116885	0.0416202	0.00497937	-0.19846	-0.0353091	0.889688	0.819992	0.965307	0.0662965	0.352262	0.341218
GCST90200058	finngen_R11_C3_COLORECTAL_EXALLC	Colorectal cancer	1-(1-enyl-stearoyl)-2-arachidonoyl-GPE (p-18:0/20:4) levels	Inverse variance weighted (fixed effects)	24	0.108997	0.0356504	0.00223275	0.0391223	0.178872	1.11516	1.0399	1.19587	0.222363	0.102668	0.323004
GCST90200070	finngen_R11_C3_COLORECTAL_EXALLC	Colorectal cancer	1-(1-enyl-palmitoyl)-2-palmitoleoyl-GPC (P-16:0/16:1) levels	Inverse variance weighted (fixed effects)	33	0.0581474	0.0280694	0.0383068	0.00313134	0.113163	1.05987	1.00314	1.11981	0.0700828	0.218515	0.658101
GCST90200076	finngen_R11_C3_COLORECTAL_EXALLC	Colorectal cancer	1-(1-enyl-stearoyl)-2-linoleoyl-GPE (p-18:0/18:2) levels	Inverse variance weighted (fixed effects)	21	-0.0779984	0.0378013	0.0390764	-0.152089	-0.00390794	0.924966	0.858912	0.9961	0.39079	0.597218	0.658101
GCST90200081	finngen_R11_C3_COLORECTAL_EXALLC	Colorectal cancer	1-oleoyl-2-docosahexaenoyl-GPC (18:1/22:6) levels	Inverse variance weighted (fixed effects)	31	-0.0858897	0.0402813	0.0329864	-0.164841	-0.00693839	0.917695	0.848028	0.993086	0.362148	0.715311	0.638034
GCST90200091	finngen_R11_C3_COLORECTAL_EXALLC	Colorectal cancer	Docosahexaenoylcholine levels	Inverse variance weighted (fixed effects)	20	-0.0871325	0.042678	0.0411887	-0.170781	-0.0034836	0.916556	0.843006	0.996522	0.320658	0.30708	0.658101
GCST90200125	finngen_R11_C3_COLORECTAL_EXALLC	Colorectal cancer	Sphingomyelin (d17:2/16:0, d18:2/15:0) levels	Inverse variance weighted (fixed effects)	28	0.133551	0.0453021	0.00319823	0.0447591	0.222344	1.14288	1.04578	1.249	0.699694	0.37943	0.334785
GCST90200148	finngen_R11_C3_COLORECTAL_EXALLC	Colorectal cancer	Eicosenoylcarnitine (C20:1) levels	Inverse variance weighted (fixed effects)	31	-0.118147	0.037498	0.00162847	-0.191643	-0.0446511	0.888565	0.825601	0.956331	0.14873	0.793868	0.302895
GCST90200163	finngen_R11_C3_COLORECTAL_EXALLC	Colorectal cancer	Heptenedioate (C7:1-DC) levels	Inverse variance weighted (fixed effects)	16	0.103165	0.0520937	0.0476614	0.0010614	0.205269	1.10867	1.00106	1.22786	0.137453	0.0984424	0.658101
GCST90200171	finngen_R11_C3_COLORECTAL_EXALLC	Colorectal cancer	Perfluorooctanoate (PFOA) levels	Inverse variance weighted (fixed effects)	22	0.101159	0.047095	0.0317163	0.00885235	0.193465	1.10645	1.00889	1.21345	0.537343	0.784884	0.638034
GCST90200193	finngen_R11_C3_COLORECTAL_EXALLC	Colorectal cancer	Ethyl beta-glucopyranoside levels	Inverse variance weighted (fixed effects)	20	-0.0627256	0.0319634	0.0497138	-0.125374	-7.73113e-05	0.939201	0.882167	0.999923	0.288209	0.673747	0.658101
GCST90200215	finngen_R11_C3_COLORECTAL_EXALLC	Colorectal cancer	4-ethylcatechol sulfate levels	Inverse variance weighted (fixed effects)	24	0.055753	0.0256033	0.0294381	0.0055705	0.105935	1.05734	1.00559	1.11175	0.529695	0.181265	0.638034
GCST90200220	finngen_R11_C3_COLORECTAL_EXALLC	Colorectal cancer	4-allylcatechol sulfate levels	Inverse variance weighted (fixed effects)	22	-0.103602	0.0447255	0.020536	-0.191264	-0.0159405	0.901584	0.825914	0.984186	0.13782	0.20822	0.638034
GCST90200250	finngen_R11_C3_COLORECTAL_EXALLC	Colorectal cancer	Deoxycholic acid 12-sulfate levels	Inverse variance weighted (fixed effects)	23	0.0409335	0.0202989	0.043744	0.00114761	0.0807194	1.04178	1.00115	1.08407	0.11362	0.309143	0.658101
GCST90200254	finngen_R11_C3_COLORECTAL_EXALLC	Colorectal cancer	(S)-a-amino-omega-caprolactam levels	Inverse variance weighted (fixed effects)	13	-0.0838449	0.0360912	0.0201715	-0.154584	-0.0131062	0.919574	0.856772	0.986979	0.764	0.335844	0.638034
GCST90200264	finngen_R11_C3_COLORECTAL_EXALLC	Colorectal cancer	Bilirubin degradation product, C17H20N2O5 (2) levels	Inverse variance weighted (fixed effects)	24	-0.0429136	0.02146	0.0455329	-0.0849752	-0.000851909	0.957994	0.918535	0.999148	0.134323	0.437421	0.658101
GCST90200283	finngen_R11_C3_COLORECTAL_EXALLC	Colorectal cancer	3-ureidopropionate levels	Inverse variance weighted (fixed effects)	22	0.0886793	0.0441117	0.0443955	0.00222044	0.175138	1.09273	1.00222	1.19141	0.535679	0.108588	0.658101
GCST90200284	finngen_R11_C3_COLORECTAL_EXALLC	Colorectal cancer	Erucate (22:1n9) levels	Inverse variance weighted (fixed effects)	19	-0.11043	0.0508212	0.0297875	-0.210039	-0.0108201	0.895449	0.810552	0.989238	0.399743	0.207561	0.638034
GCST90200320	finngen_R11_C3_COLORECTAL_EXALLC	Colorectal cancer	Dihomo-linoleate (20:2n6) levels	Inverse variance weighted (fixed effects)	16	-0.18055	0.0543821	0.000900072	-0.287139	-0.0739614	0.834811	0.750407	0.928708	0.868074	0.927733	0.204706
GCST90200326	finngen_R11_C3_COLORECTAL_EXALLC	Colorectal cancer	Gamma-glutamylleucine levels	Inverse variance weighted (fixed effects)	18	-0.0993986	0.046495	0.0325302	-0.190529	-0.00826842	0.905382	0.826522	0.991766	0.869139	0.387351	0.638034
GCST90200328	finngen_R11_C3_COLORECTAL_EXALLC	Colorectal cancer	3-methoxytyrosine levels	Inverse variance weighted (fixed effects)	24	0.115161	0.0376097	0.00219854	0.0414463	0.188876	1.12205	1.04232	1.20789	0.102857	0.474917	0.323004
GCST90200352	finngen_R11_C3_COLORECTAL_EXALLC	Colorectal cancer	Methylsuccinate levels	Inverse variance weighted (fixed effects)	22	0.0638907	0.0323886	0.048538	0.000408996	0.127372	1.06598	1.00041	1.13584	0.733602	0.417311	0.658101
GCST90200354	finngen_R11_C3_COLORECTAL_EXALLC	Colorectal cancer	Linoleate (18:2n6) levels	Inverse variance weighted (fixed effects)	21	-0.113994	0.0520977	0.0286635	-0.216106	-0.0118826	0.892263	0.80565	0.988188	0.217229	0.377739	0.638034
GCST90200395	finngen_R11_C3_COLORECTAL_EXALLC	Colorectal cancer	Inosine 5'-monophosphate (IMP) levels	Inverse variance weighted (fixed effects)	22	-0.0755626	0.0319756	0.0181211	-0.138235	-0.0128905	0.927222	0.870894	0.987192	0.204768	0.695341	0.604965
GCST90200396	finngen_R11_C3_COLORECTAL_EXALLC	Colorectal cancer	Phenylalanine levels	Inverse variance weighted (fixed effects)	19	0.103598	0.0437068	0.0177741	0.0179325	0.189263	1.10915	1.01809	1.20836	0.199985	0.77929	0.604965
GCST90200397	finngen_R11_C3_COLORECTAL_EXALLC	Colorectal cancer	Palmitate (16:0) levels	Inverse variance weighted (fixed effects)	22	-0.0961958	0.0479038	0.0446325	-0.190087	-0.00230426	0.908286	0.826887	0.997698	0.848047	0.865648	0.658101
GCST90200401	finngen_R11_C3_COLORECTAL_EXALLC	Colorectal cancer	Myo-inositol levels	Inverse variance weighted (fixed effects)	29	-0.0880593	0.0408158	0.0309683	-0.168058	-0.00806031	0.915707	0.845305	0.991972	0.369767	0.464572	0.638034
GCST90200409	finngen_R11_C3_COLORECTAL_EXALLC	Colorectal cancer	Pristanate levels	Inverse variance weighted (fixed effects)	14	-0.135876	0.0467042	0.0036226	-0.227416	-0.0443354	0.872951	0.796589	0.956633	0.543762	0.603252	0.334785
GCST90200415	finngen_R11_C3_COLORECTAL_EXALLC	Colorectal cancer	Serine levels	Inverse variance weighted (fixed effects)	36	0.0776632	0.0309152	0.0120002	0.0170695	0.138257	1.08076	1.01722	1.14827	0.448475	0.24496	0.506704
GCST90200419	finngen_R11_C3_COLORECTAL_EXALLC	Colorectal cancer	Glutamine levels	Inverse variance weighted (fixed effects)	26	0.0993289	0.0365902	0.0066349	0.0276122	0.171046	1.10443	1.028	1.18654	0.872781	0.374106	0.392665
GCST90200477	finngen_R11_C3_COLORECTAL_EXALLC	Colorectal cancer	X-12127 levels	Inverse variance weighted (fixed effects)	29	-0.0737233	0.0349274	0.0347929	-0.142181	-0.00526566	0.928929	0.867464	0.994748	0.403937	0.309853	0.638034
GCST90200495	finngen_R11_C3_COLORECTAL_EXALLC	Colorectal cancer	X-12462 levels	Inverse variance weighted (fixed effects)	10	-0.134073	0.0654472	0.0405039	-0.26235	-0.00579686	0.874526	0.769242	0.99422	0.370552	0.255895	0.658101
GCST90200506	finngen_R11_C3_COLORECTAL_EXALLC	Colorectal cancer	X-12812 levels	Inverse variance weighted (fixed effects)	18	-0.103739	0.040103	0.00968692	-0.182341	-0.0251369	0.901461	0.833318	0.975176	0.26322	0.865592	0.489934
GCST90200509	finngen_R11_C3_COLORECTAL_EXALLC	Colorectal cancer	X-12544 levels	Inverse variance weighted (fixed effects)	23	0.0928325	0.0408452	0.0230389	0.0127759	0.172889	1.09728	1.01286	1.18873	0.334938	0.809185	0.638034
GCST90200515	finngen_R11_C3_COLORECTAL_EXALLC	Colorectal cancer	X-12849 levels	Inverse variance weighted (fixed effects)	22	-0.0876998	0.0418631	0.0361783	-0.169751	-0.00564806	0.916036	0.843875	0.994368	0.666066	0.958769	0.645263
GCST90200572	finngen_R11_C3_COLORECTAL_EXALLC	Colorectal cancer	X-19299 levels	Inverse variance weighted (fixed effects)	16	0.0940323	0.0397165	0.0179045	0.0161879	0.171877	1.0986	1.01632	1.18753	0.630444	0.535962	0.604965
GCST90200575	finngen_R11_C3_COLORECTAL_EXALLC	Colorectal cancer	X-21283 levels	Inverse variance weighted (fixed effects)	17	-0.0381777	0.0179893	0.0338171	-0.0734368	-0.00291868	0.962542	0.929195	0.997086	0.138103	0.0932125	0.638034
GCST90200577	finngen_R11_C3_COLORECTAL_EXALLC	Colorectal cancer	X-21312 levels	Inverse variance weighted (fixed effects)	21	0.0994653	0.0329461	0.00253582	0.034891	0.16404	1.10458	1.03551	1.17826	0.963186	0.437717	0.330164
GCST90200588	finngen_R11_C3_COLORECTAL_EXALLC	Colorectal cancer	X-21742 levels	Inverse variance weighted (fixed effects)	20	0.0836436	0.041171	0.0421926	0.00294847	0.164339	1.08724	1.00295	1.17861	0.548341	0.530603	0.658101
GCST90200637	finngen_R11_C3_COLORECTAL_EXALLC	Colorectal cancer	X-24531 levels	Inverse variance weighted (fixed effects)	23	-0.0879072	0.0396988	0.0268042	-0.165717	-0.0100976	0.915846	0.847286	0.989953	0.798497	0.147214	0.638034
GCST90200649	finngen_R11_C3_COLORECTAL_EXALLC	Colorectal cancer	X-24588 levels	Inverse variance weighted (fixed effects)	34	-0.0765639	0.0299345	0.0105362	-0.135236	-0.0178923	0.926294	0.87351	0.982267	0.18994	0.265446	0.489934
GCST90200655	finngen_R11_C3_COLORECTAL_EXALLC	Colorectal cancer	X-25828 levels	Inverse variance weighted (fixed effects)	16	0.147983	0.0672177	0.0276972	0.0162363	0.27973	1.15949	1.01637	1.32277	0.590923	0.454151	0.638034
GCST90200664	finngen_R11_C3_COLORECTAL_EXALLC	Colorectal cancer	X-25810 levels	Inverse variance weighted (fixed effects)	35	0.0597769	0.0282222	0.0341683	0.00446135	0.115092	1.0616	1.00447	1.12198	0.0535968	0.615167	0.638034
GCST90200671	finngen_R11_C3_COLORECTAL_EXALLC	Colorectal cancer	X-26109 levels	Inverse variance weighted (fixed effects)	27	-0.0426723	0.0201999	0.0346439	-0.0822642	-0.00308042	0.958225	0.921029	0.996924	0.764583	0.566358	0.638034
GCST90200674	finngen_R11_C3_COLORECTAL_EXALLC	Colorectal cancer	Androsterone sulfate levels	Inverse variance weighted (fixed effects)	37	-0.0400337	0.0189027	0.0341849	-0.077083	-0.00298442	0.960757	0.925813	0.99702	0.902129	0.20031	0.638034
GCST90200684	finngen_R11_C3_COLORECTAL_EXALLC	Colorectal cancer	N-acetyl-aspartyl-glutamate (naag) levels	Inverse variance weighted (fixed effects)	16	-0.0593556	0.0300541	0.0482728	-0.118262	-0.000449575	0.942372	0.888464	0.999551	0.19669	0.667347	0.658101
GCST90200685	finngen_R11_C3_COLORECTAL_EXALLC	Colorectal cancer	1-stearoyl-2-arachidonoyl-gpc (18:0/20:4) levels	Inverse variance weighted (fixed effects)	37	0.0479643	0.0164249	0.00349791	0.0157714	0.0801571	1.04913	1.0159	1.08346	0.0618161	0.196084	0.334785
GCST90200695	finngen_R11_C3_COLORECTAL_EXALLC	Colorectal cancer	2'-o-methyluridine levels	Inverse variance weighted (fixed effects)	17	-0.0596754	0.021436	0.00537125	-0.10169	-0.0176608	0.94207	0.903309	0.982494	0.700978	0.622801	0.349668
GCST90200696	finngen_R11_C3_COLORECTAL_EXALLC	Colorectal cancer	N6,N6-dimethyllysine levels	Inverse variance weighted (fixed effects)	26	-0.063355	0.0222207	0.00435593	-0.106908	-0.0198023	0.93861	0.898609	0.980392	0.0618666	0.915472	0.334785
GCST90200708	finngen_R11_C3_COLORECTAL_EXALLC	Colorectal cancer	X-12112 levels	Inverse variance weighted (fixed effects)	38	-0.0581197	0.0205238	0.00462836	-0.0983463	-0.0178931	0.943537	0.906335	0.982266	0.940355	0.975125	0.334785
GCST90200747	finngen_R11_C3_COLORECTAL_EXALLC	Colorectal cancer	Adenosine 5'-monophosphate (AMP) to phosphate ratio	Inverse variance weighted (fixed effects)	20	0.12801	0.0517555	0.0133849	0.0265692	0.229451	1.13656	1.02693	1.25791	0.79604	0.956402	0.5446
GCST90200754	finngen_R11_C3_COLORECTAL_EXALLC	Colorectal cancer	Sphingosine to phosphate ratio	Inverse variance weighted (fixed effects)	17	-0.0931786	0.0472741	0.0487206	-0.185836	-0.000521355	0.911031	0.83041	0.999479	0.751353	0.265349	0.658101
GCST90200768	finngen_R11_C3_COLORECTAL_EXALLC	Colorectal cancer	Phosphate to 2'-deoxyuridine ratio	Inverse variance weighted (fixed effects)	33	-0.0686208	0.0281116	0.014646	-0.123719	-0.0135221	0.933681	0.883628	0.986569	0.142149	0.309011	0.56519
GCST90200769	finngen_R11_C3_COLORECTAL_EXALLC	Colorectal cancer	Phosphate to mannose ratio	Inverse variance weighted (fixed effects)	26	-0.0828332	0.0416345	0.0466422	-0.164437	-0.00122967	0.920505	0.848371	0.998771	0.401321	0.476501	0.658101
GCST90200837	finngen_R11_C3_COLORECTAL_EXALLC	Colorectal cancer	Adenosine 5'-diphosphate (ADP) to glutamate ratio	Inverse variance weighted (fixed effects)	30	-0.0739298	0.0260338	0.00451475	-0.124956	-0.0229035	0.928737	0.882536	0.977357	0.337852	0.577031	0.334785
GCST90200867	finngen_R11_C3_COLORECTAL_EXALLC	Colorectal cancer	Adenosine 5'-monophosphate (AMP) to isoleucine ratio	Inverse variance weighted (fixed effects)	23	0.0537793	0.0260679	0.0391082	0.0026862	0.104872	1.05525	1.00269	1.11057	0.140496	0.0755538	0.658101
GCST90200908	finngen_R11_C3_COLORECTAL_EXALLC	Colorectal cancer	Retinol (Vitamin A) to linoleoyl-arachidonoyl-glycerol (18:2 to 20:4) [2] ratio	Inverse variance weighted (fixed effects)	24	-0.107917	0.0324562	0.000884234	-0.171531	-0.0443023	0.897703	0.842374	0.956665	0.0560881	0.104877	0.204706
GCST90200919	finngen_R11_C3_COLORECTAL_EXALLC	Colorectal cancer	Caffeine to theophylline ratio	Inverse variance weighted (fixed effects)	27	-0.0929243	0.0407243	0.0225018	-0.172744	-0.0131047	0.911262	0.841353	0.986981	0.139339	0.0830535	0.638034
GCST90200946	finngen_R11_C3_COLORECTAL_EXALLC	Colorectal cancer	Glutamate to alanine ratio	Inverse variance weighted (fixed effects)	20	0.095638	0.0486544	0.0493377	0.000275469	0.191001	1.10036	1.00028	1.21046	0.542317	0.0798323	0.658101
GCST90200956	finngen_R11_C3_COLORECTAL_EXALLC	Colorectal cancer	Cytidine to N-acetylglucosamine to N-acetylgalactosamine ratio	Inverse variance weighted (fixed effects)	20	-0.0898672	0.0441645	0.0418684	-0.17643	-0.00330467	0.914053	0.838258	0.996701	0.925743	0.611298	0.658101
GCST90200961	finngen_R11_C3_COLORECTAL_EXALLC	Colorectal cancer	Adenosine 5'-diphosphate (ADP) to ornithine ratio	Inverse variance weighted (fixed effects)	23	-0.0677055	0.0305819	0.026835	-0.127646	-0.00776505	0.934536	0.880165	0.992265	0.352266	0.236503	0.638034
GCST90200988	finngen_R11_C3_COLORECTAL_EXALLC	Colorectal cancer	Benzoate to linoleoyl-arachidonoyl-glycerol (18:2 to 20:4) [1] ratio	Inverse variance weighted (fixed effects)	14	0.103541	0.0474973	0.0292618	0.0104466	0.196636	1.10909	1.0105	1.2173	0.588484	0.418599	0.638034
GCST90201005	finngen_R11_C3_COLORECTAL_EXALLC	Colorectal cancer	Fructose to maltose ratio	Inverse variance weighted (fixed effects)	23	0.0838687	0.039884	0.0354822	0.00569593	0.162041	1.08749	1.00571	1.17591	0.533742	0.422293	0.641636
GCST90201013	finngen_R11_C3_COLORECTAL_EXALLC	Colorectal cancer	Androsterone glucuronide to etiocholanolone glucuronide ratio	Inverse variance weighted (fixed effects)	26	0.0626535	0.0317504	0.0484597	0.000422759	0.124884	1.06466	1.00042	1.13302	0.411737	0.741698	0.658101
GCST90201019	finngen_R11_C3_COLORECTAL_EXALLC	Colorectal cancer	Glucuronate to etiocholanolone glucuronide ratio	Inverse variance weighted (fixed effects)	24	0.0732973	0.0346091	0.0341869	0.00546341	0.141131	1.07605	1.00548	1.15158	0.667636	0.536781	0.638034
GCST90200057	finngen_R11_C3_COLORECTAL_EXALLC	Colorectal cancer	1-(1-enyl-palmitoyl)-2-oleoyl-gpc (p-16:0/18:1) levels	Inverse variance weighted (multiplicative random effects)	24	0.0830488	0.041569	0.0457322	0.00157365	0.164524	1.08659	1.00157	1.17883	0.485889	0.0476062	0.74696
GCST90200558	finngen_R11_C3_COLORECTAL_EXALLC	Colorectal cancer	X-18888 levels	Inverse variance weighted (multiplicative random effects)	27	0.0960362	0.0403843	0.017404	0.0168831	0.175189	1.1008	1.01703	1.19147	0.113916	0.0485322	0.426397
GCST90200740	finngen_R11_C3_COLORECTAL_EXALLC	Colorectal cancer	Arachidonate (20:4n6) to oleate to vaccenate (18:1) ratio	Inverse variance weighted (multiplicative random effects)	19	0.0872847	0.0419738	0.0375709	0.0050161	0.169553	1.09121	1.00503	1.18478	0.0813365	0.00470893	0.73639
GCST90200979	finngen_R11_C3_COLORECTAL_EXALLC	Colorectal cancer	Arachidonate (20:4n6) to linoleate (18:2n6) ratio	Inverse variance weighted (multiplicative random effects)	25	0.103	0.0367831	0.00510688	0.0309056	0.175095	1.10849	1.03139	1.19136	0.330323	0.0375609	0.18501
GCST90199636	finngen_R11_C3_COLORECTAL_EXALLC	Colorectal cancer	Kynurenine levels	MR Egger	24	-0.336826	0.151935	0.0372729	-0.634618	-0.0390335	0.714033	0.530138	0.961719	0.178831	0.18551	0.990752
GCST90199643	finngen_R11_C3_COLORECTAL_EXALLC	Colorectal cancer	Glycodeoxycholate levels	MR Egger	20	0.233909	0.104575	0.0381965	0.0289423	0.438876	1.26353	1.02937	1.55096	0.0586834	0.23856	0.990752
GCST90199675	finngen_R11_C3_COLORECTAL_EXALLC	Colorectal cancer	Homoarginine levels	MR Egger	29	-0.119631	0.0576251	0.0475406	-0.232576	-0.00668554	0.887248	0.79249	0.993337	0.09426	0.140043	0.990752
GCST90199762	finngen_R11_C3_COLORECTAL_EXALLC	Colorectal cancer	N6-carbamoylthreonyladenosine levels	MR Egger	32	0.144362	0.0562995	0.0155908	0.0340153	0.254709	1.1553	1.0346	1.29009	0.0934541	0.969624	0.990752
GCST90200010	finngen_R11_C3_COLORECTAL_EXALLC	Colorectal cancer	Sphingomyelin (d18:1/22:1, d18:2/22:0, d16:1/24:1) levels	MR Egger	20	0.261957	0.0962042	0.0139545	0.073397	0.450518	1.29947	1.07616	1.56912	0.107558	0.922964	0.976818
GCST90200033	finngen_R11_C3_COLORECTAL_EXALLC	Colorectal cancer	Sphingomyelin (d18:2/23:0, d18:1/23:1, d17:1/24:1) levels	MR Egger	24	0.227217	0.092486	0.0223769	0.0459442	0.408489	1.2551	1.04702	1.50454	0.092508	0.298523	0.990752
GCST90200037	finngen_R11_C3_COLORECTAL_EXALLC	Colorectal cancer	1-stearoyl-2-linoleoyl-gpc (18:0/18:2) levels	MR Egger	20	-0.331849	0.103831	0.00500573	-0.535357	-0.12834	0.717596	0.58546	0.879554	0.0782461	0.167483	0.700803
GCST90200043	finngen_R11_C3_COLORECTAL_EXALLC	Colorectal cancer	1-palmitoyl-2-docosahexaenoyl-gpc (16:0/22:6) levels	MR Egger	22	-0.297083	0.101677	0.00843246	-0.49637	-0.0977962	0.742982	0.608737	0.906834	0.0662965	0.352262	0.843246
GCST90200058	finngen_R11_C3_COLORECTAL_EXALLC	Colorectal cancer	1-(1-enyl-stearoyl)-2-arachidonoyl-GPE (p-18:0/20:4) levels	MR Egger	24	0.199291	0.0829965	0.0252307	0.0366183	0.361965	1.22054	1.0373	1.43615	0.222363	0.102668	0.990752
GCST90200073	finngen_R11_C3_COLORECTAL_EXALLC	Colorectal cancer	1-linoleoyl-2-arachidonoyl-GPC (18:2/20:4n6) levels	MR Egger	26	0.115879	0.052038	0.0355992	0.013885	0.217874	1.12286	1.01398	1.24343	0.0724924	0.337615	0.990752
GCST90200098	finngen_R11_C3_COLORECTAL_EXALLC	Colorectal cancer	Ceramide (d18:1/24:1) levels	MR Egger	29	-0.139785	0.0657409	0.0427691	-0.268637	-0.0109327	0.869545	0.764421	0.989127	0.101987	0.644335	0.990752
GCST90200150	finngen_R11_C3_COLORECTAL_EXALLC	Colorectal cancer	Arachidonoylcarnitine (C20:4) levels	MR Egger	34	-0.090985	0.0420848	0.0382072	-0.173471	-0.00849872	0.913031	0.840741	0.991537	0.138905	0.685836	0.990752
GCST90200193	finngen_R11_C3_COLORECTAL_EXALLC	Colorectal cancer	Ethyl beta-glucopyranoside levels	MR Egger	20	-0.0994382	0.0463356	0.0457531	-0.190256	-0.00862047	0.905346	0.826748	0.991417	0.288209	0.673747	0.990752
GCST90200233	finngen_R11_C3_COLORECTAL_EXALLC	Colorectal cancer	2,3-dihydroxy-5-methylthio-4-pentenoate (dmtpa) levels	MR Egger	33	0.187742	0.0911683	0.0479507	0.00905167	0.366431	1.20652	1.00909	1.44258	0.0541178	0.554969	0.990752
GCST90200236	finngen_R11_C3_COLORECTAL_EXALLC	Colorectal cancer	Undecenoylcarnitine (C11:1) levels	MR Egger	29	-0.097125	0.0430447	0.0323507	-0.181493	-0.0127573	0.907443	0.834024	0.987324	0.0597174	0.360521	0.990752
GCST90200250	finngen_R11_C3_COLORECTAL_EXALLC	Colorectal cancer	Deoxycholic acid 12-sulfate levels	MR Egger	23	0.0680987	0.0264685	0.0177394	0.0162204	0.119977	1.07047	1.01635	1.12747	0.11362	0.309143	0.990752
GCST90200506	finngen_R11_C3_COLORECTAL_EXALLC	Colorectal cancer	X-12812 levels	MR Egger	18	-0.174332	0.0728986	0.0294166	-0.317213	-0.0314506	0.840018	0.728175	0.969039	0.26322	0.865592	0.990752
GCST90200554	finngen_R11_C3_COLORECTAL_EXALLC	Colorectal cancer	X-17346 levels	MR Egger	28	0.13829	0.0631367	0.0376645	0.0145415	0.262038	1.14831	1.01465	1.29958	0.172237	0.51932	0.990752
GCST90200558	finngen_R11_C3_COLORECTAL_EXALLC	Colorectal cancer	X-18888 levels	MR Egger	27	0.185983	0.0674277	0.0107061	0.0538242	0.318141	1.2044	1.0553	1.37457	0.113916	0.0485322	0.945929
GCST90200575	finngen_R11_C3_COLORECTAL_EXALLC	Colorectal cancer	X-21283 levels	MR Egger	17	-0.0612384	0.0256639	0.0306418	-0.11154	-0.0109371	0.940599	0.894456	0.989123	0.138103	0.0932125	0.990752
GCST90200583	finngen_R11_C3_COLORECTAL_EXALLC	Colorectal cancer	X-21807 levels	MR Egger	19	-0.10675	0.0496987	0.0464265	-0.204159	-0.00934039	0.89875	0.815332	0.990703	0.174865	0.37023	0.990752
GCST90200635	finngen_R11_C3_COLORECTAL_EXALLC	Colorectal cancer	X-24494 levels	MR Egger	19	-0.157272	0.064225	0.0254775	-0.283153	-0.0313905	0.854472	0.753405	0.969097	0.0637153	0.404565	0.990752
GCST90200664	finngen_R11_C3_COLORECTAL_EXALLC	Colorectal cancer	X-25810 levels	MR Egger	35	0.137227	0.0478918	0.00719444	0.0433593	0.231095	1.14709	1.04431	1.25998	0.0535968	0.615167	0.774786
GCST90200684	finngen_R11_C3_COLORECTAL_EXALLC	Colorectal cancer	N-acetyl-aspartyl-glutamate (naag) levels	MR Egger	16	-0.0933631	0.0391482	0.0317763	-0.170094	-0.0166326	0.910863	0.843586	0.983505	0.19669	0.667347	0.990752
GCST90200685	finngen_R11_C3_COLORECTAL_EXALLC	Colorectal cancer	1-stearoyl-2-arachidonoyl-gpc (18:0/20:4) levels	MR Egger	37	0.073683	0.0218484	0.0018307	0.0308602	0.116506	1.07647	1.03134	1.12356	0.0618161	0.196084	0.36614
GCST90200695	finngen_R11_C3_COLORECTAL_EXALLC	Colorectal cancer	2'-o-methyluridine levels	MR Egger	17	-0.0674268	0.0291828	0.0354962	-0.124625	-0.0102285	0.934796	0.882828	0.989824	0.700978	0.622801	0.990752
GCST90200696	finngen_R11_C3_COLORECTAL_EXALLC	Colorectal cancer	N6,N6-dimethyllysine levels	MR Egger	26	-0.116068	0.0349003	0.00282861	-0.184473	-0.0476635	0.890415	0.831543	0.953455	0.0618666	0.915472	0.495006
GCST90200698	finngen_R11_C3_COLORECTAL_EXALLC	Colorectal cancer	N2-acetyl,N6-methyllysine levels	MR Egger	26	0.0481374	0.0222728	0.0408708	0.00448267	0.0917922	1.04931	1.00449	1.09614	0.136339	0.300472	0.990752
GCST90200740	finngen_R11_C3_COLORECTAL_EXALLC	Colorectal cancer	Arachidonate (20:4n6) to oleate to vaccenate (18:1) ratio	MR Egger	19	0.180549	0.0639178	0.0116816	0.0552697	0.305828	1.19787	1.05683	1.35775	0.0813365	0.00470893	0.96201
GCST90200837	finngen_R11_C3_COLORECTAL_EXALLC	Colorectal cancer	Adenosine 5'-diphosphate (ADP) to glutamate ratio	MR Egger	30	-0.110075	0.0452966	0.0217578	-0.198857	-0.0212939	0.895767	0.819667	0.978931	0.337852	0.577031	0.990752
GCST90200908	finngen_R11_C3_COLORECTAL_EXALLC	Colorectal cancer	Retinol (Vitamin A) to linoleoyl-arachidonoyl-glycerol (18:2 to 20:4) [2] ratio	MR Egger	24	-0.229884	0.0702964	0.00350071	-0.367665	-0.0921029	0.794626	0.692349	0.912011	0.0560881	0.104877	0.544556
GCST90200924	finngen_R11_C3_COLORECTAL_EXALLC	Colorectal cancer	Alpha-tocopherol to glycerol ratio	MR Egger	23	0.298405	0.121931	0.0232724	0.0594203	0.537389	1.34771	1.06122	1.71153	0.060864	0.901844	0.990752
GCST90200979	finngen_R11_C3_COLORECTAL_EXALLC	Colorectal cancer	Arachidonate (20:4n6) to linoleate (18:2n6) ratio	MR Egger	25	0.149296	0.0593345	0.0192927	0.033	0.265591	1.16102	1.03355	1.3042	0.330323	0.0375609	0.990752
GCST90199735	finngen_R11_C3_COLORECTAL_EXALLC	Colorectal cancer	N-acetylhistidine levels	Simple mode	23	-0.311015	0.129896	0.025606	-0.565611	-0.0564184	0.732703	0.568013	0.945144	0.167244	0.00184777	0.996514
GCST90199771	finngen_R11_C3_COLORECTAL_EXALLC	Colorectal cancer	7-methylguanine levels	Simple mode	23	0.195901	0.0937022	0.0483247	0.012245	0.379558	1.21641	1.01232	1.46164	0.741342	0.955256	0.996514
GCST90199872	finngen_R11_C3_COLORECTAL_EXALLC	Colorectal cancer	Androstenediol (3beta,17beta) monosulfate (1) levels	Simple mode	31	0.256793	0.122322	0.0443066	0.0170421	0.496543	1.29278	1.01719	1.64303	0.358591	0.0829837	0.996514
GCST90199926	finngen_R11_C3_COLORECTAL_EXALLC	Colorectal cancer	N-acetylcarnosine levels	Simple mode	28	-0.155587	0.0711043	0.0374894	-0.294951	-0.0162221	0.855913	0.744568	0.983909	0.910679	0.571519	0.996514
GCST90200395	finngen_R11_C3_COLORECTAL_EXALLC	Colorectal cancer	Inosine 5'-monophosphate (IMP) levels	Simple mode	22	-0.204167	0.0860198	0.0272402	-0.372766	-0.0355681	0.815326	0.688827	0.965057	0.204768	0.695341	0.996514
GCST90199675	finngen_R11_C3_COLORECTAL_EXALLC	Colorectal cancer	Homoarginine levels	Weighted median	29	-0.0834203	0.0413569	0.0436868	-0.16448	-0.0023608	0.919964	0.848335	0.997642	0.09426	0.140043	0.999908
GCST90199714	finngen_R11_C3_COLORECTAL_EXALLC	Colorectal cancer	3-hydroxy-2-ethylpropionate levels	Weighted median	29	-0.105723	0.0490238	0.0310397	-0.201809	-0.0096363	0.899674	0.817251	0.99041	0.344736	0.151486	0.999908
GCST90199762	finngen_R11_C3_COLORECTAL_EXALLC	Colorectal cancer	N6-carbamoylthreonyladenosine levels	Weighted median	32	0.115905	0.048724	0.0173691	0.0204057	0.211404	1.12289	1.02062	1.23541	0.0934541	0.969624	0.999908
GCST90199771	finngen_R11_C3_COLORECTAL_EXALLC	Colorectal cancer	7-methylguanine levels	Weighted median	23	0.143737	0.0575652	0.0125268	0.0309094	0.256565	1.15458	1.03139	1.29248	0.741342	0.955256	0.803787
GCST90199808	finngen_R11_C3_COLORECTAL_EXALLC	Colorectal cancer	Glycerophosphoethanolamine levels	Weighted median	25	-0.0917209	0.0466656	0.0493572	-0.183185	-0.000256333	0.91236	0.832614	0.999744	0.678447	0.985507	0.999908
GCST90199834	finngen_R11_C3_COLORECTAL_EXALLC	Colorectal cancer	Gamma-glutamylalanine levels	Weighted median	16	-0.145005	0.066952	0.0303265	-0.27623	-0.0137787	0.865018	0.758638	0.986316	0.937154	0.966252	0.999908
GCST90200033	finngen_R11_C3_COLORECTAL_EXALLC	Colorectal cancer	Sphingomyelin (d18:2/23:0, d18:1/23:1, d17:1/24:1) levels	Weighted median	24	0.157017	0.0684857	0.0218655	0.022785	0.291249	1.17002	1.02305	1.3381	0.092508	0.298523	0.999908
GCST90200037	finngen_R11_C3_COLORECTAL_EXALLC	Colorectal cancer	1-stearoyl-2-linoleoyl-gpc (18:0/18:2) levels	Weighted median	20	-0.244548	0.0649329	0.000165778	-0.371816	-0.117279	0.783059	0.689481	0.889337	0.0782461	0.167483	0.0232089
GCST90200043	finngen_R11_C3_COLORECTAL_EXALLC	Colorectal cancer	1-palmitoyl-2-docosahexaenoyl-gpc (16:0/22:6) levels	Weighted median	22	-0.12625	0.0582793	0.0302894	-0.240477	-0.0120222	0.881395	0.786253	0.98805	0.0662965	0.352262	0.999908
GCST90200058	finngen_R11_C3_COLORECTAL_EXALLC	Colorectal cancer	1-(1-enyl-stearoyl)-2-arachidonoyl-GPE (p-18:0/20:4) levels	Weighted median	24	0.221578	0.0509388	1.36207e-05	0.121738	0.321418	1.24804	1.12946	1.37908	0.222363	0.102668	0.00238362
GCST90200125	finngen_R11_C3_COLORECTAL_EXALLC	Colorectal cancer	Sphingomyelin (d17:2/16:0, d18:2/15:0) levels	Weighted median	28	0.136753	0.0650291	0.0354695	0.00929639	0.264211	1.14655	1.00934	1.3024	0.699694	0.37943	0.999908
GCST90200148	finngen_R11_C3_COLORECTAL_EXALLC	Colorectal cancer	Eicosenoylcarnitine (C20:1) levels	Weighted median	31	-0.113755	0.0520656	0.0289005	-0.215803	-0.0117065	0.892477	0.805894	0.988362	0.14873	0.793868	0.999908
GCST90200150	finngen_R11_C3_COLORECTAL_EXALLC	Colorectal cancer	Arachidonoylcarnitine (C20:4) levels	Weighted median	34	-0.0708095	0.0348487	0.0421629	-0.139113	-0.00250592	0.931639	0.87013	0.997497	0.138905	0.685836	0.999908
GCST90200193	finngen_R11_C3_COLORECTAL_EXALLC	Colorectal cancer	Ethyl beta-glucopyranoside levels	Weighted median	20	-0.0831453	0.0399469	0.0373978	-0.161441	-0.00484932	0.920217	0.850917	0.995162	0.288209	0.673747	0.999908
GCST90200229	finngen_R11_C3_COLORECTAL_EXALLC	Colorectal cancer	2,6-dihydroxybenzoic acid levels	Weighted median	20	0.161246	0.0630142	0.0105009	0.0377381	0.284754	1.17497	1.03846	1.32943	0.663974	0.0401446	0.803787
GCST90200236	finngen_R11_C3_COLORECTAL_EXALLC	Colorectal cancer	Undecenoylcarnitine (C11:1) levels	Weighted median	29	-0.0917627	0.0413227	0.0263757	-0.172755	-0.0107701	0.912322	0.841343	0.989288	0.0597174	0.360521	0.999908
GCST90200320	finngen_R11_C3_COLORECTAL_EXALLC	Colorectal cancer	Dihomo-linoleate (20:2n6) levels	Weighted median	16	-0.192604	0.0749955	0.0102228	-0.339595	-0.0456124	0.824809	0.712059	0.955412	0.868074	0.927733	0.803787
GCST90200428	finngen_R11_C3_COLORECTAL_EXALLC	Colorectal cancer	Caprate (10:0) levels	Weighted median	13	-0.163466	0.0719044	0.0230034	-0.304399	-0.0225333	0.849195	0.737567	0.977719	0.649522	0.0502327	0.999908
GCST90200474	finngen_R11_C3_COLORECTAL_EXALLC	Colorectal cancer	X-11444 levels	Weighted median	31	0.0993909	0.0458661	0.0302362	0.00949347	0.189288	1.1045	1.00954	1.20839	0.788896	0.372437	0.999908
GCST90200506	finngen_R11_C3_COLORECTAL_EXALLC	Colorectal cancer	X-12812 levels	Weighted median	18	-0.15128	0.0601507	0.0119029	-0.269175	-0.0333842	0.859607	0.76401	0.967167	0.26322	0.865592	0.803787
GCST90200576	finngen_R11_C3_COLORECTAL_EXALLC	Colorectal cancer	X-21285 levels	Weighted median	30	0.084587	0.0410921	0.0395448	0.00404645	0.165128	1.08827	1.00405	1.17954	0.336524	0.689995	0.999908
GCST90200577	finngen_R11_C3_COLORECTAL_EXALLC	Colorectal cancer	X-21312 levels	Weighted median	21	0.121071	0.0468377	0.00974052	0.0292692	0.212873	1.12871	1.0297	1.23723	0.963186	0.437717	0.803787
GCST90200583	finngen_R11_C3_COLORECTAL_EXALLC	Colorectal cancer	X-21807 levels	Weighted median	19	-0.0951884	0.0465842	0.0410164	-0.186493	-0.00388345	0.909202	0.829864	0.996124	0.174865	0.37023	0.999908
GCST90200682	finngen_R11_C3_COLORECTAL_EXALLC	Colorectal cancer	3-methylcytidine levels	Weighted median	18	0.0800659	0.0348945	0.0217609	0.0116727	0.148459	1.08336	1.01174	1.16005	0.818828	0.353823	0.999908
GCST90200684	finngen_R11_C3_COLORECTAL_EXALLC	Colorectal cancer	N-acetyl-aspartyl-glutamate (naag) levels	Weighted median	16	-0.0882194	0.0352372	0.0122941	-0.157284	-0.0191545	0.91556	0.854461	0.981028	0.19669	0.667347	0.803787
GCST90200694	finngen_R11_C3_COLORECTAL_EXALLC	Colorectal cancer	2'-o-methylcytidine levels	Weighted median	19	-0.0670847	0.0252379	0.00785845	-0.116551	-0.0176184	0.935116	0.889985	0.982536	0.21273	0.0970149	0.803787
GCST90200695	finngen_R11_C3_COLORECTAL_EXALLC	Colorectal cancer	2'-o-methyluridine levels	Weighted median	17	-0.0621746	0.023103	0.00711966	-0.107456	-0.0168928	0.939719	0.898116	0.983249	0.700978	0.622801	0.803787
GCST90200696	finngen_R11_C3_COLORECTAL_EXALLC	Colorectal cancer	N6,N6-dimethyllysine levels	Weighted median	26	-0.066853	0.02619	0.0106917	-0.118185	-0.0155206	0.935333	0.888531	0.984599	0.0618666	0.915472	0.803787
GCST90200708	finngen_R11_C3_COLORECTAL_EXALLC	Colorectal cancer	X-12112 levels	Weighted median	38	-0.0681814	0.0254372	0.00735377	-0.118038	-0.0183245	0.934091	0.888662	0.981842	0.940355	0.975125	0.803787
GCST90200740	finngen_R11_C3_COLORECTAL_EXALLC	Colorectal cancer	Arachidonate (20:4n6) to oleate to vaccenate (18:1) ratio	Weighted median	19	0.172215	0.0390623	1.03974e-05	0.0956532	0.248777	1.18793	1.10038	1.28246	0.0813365	0.00470893	0.00238362
GCST90200747	finngen_R11_C3_COLORECTAL_EXALLC	Colorectal cancer	Adenosine 5'-monophosphate (AMP) to phosphate ratio	Weighted median	20	0.141736	0.0678206	0.03663	0.00880745	0.274664	1.15227	1.00885	1.31609	0.79604	0.956402	0.999908
GCST90200838	finngen_R11_C3_COLORECTAL_EXALLC	Colorectal cancer	Phosphate to glutamate ratio	Weighted median	23	-0.170861	0.0749577	0.0226415	-0.317778	-0.0239438	0.842939	0.727764	0.976341	0.376749	0.0429885	0.999908
GCST90200881	finngen_R11_C3_COLORECTAL_EXALLC	Colorectal cancer	Aspartate to N-acetylglucosamine to N-acetylgalactosamine ratio	Weighted median	22	-0.129848	0.0614341	0.0345484	-0.250259	-0.00943699	0.878229	0.778599	0.990607	0.319435	0.89986	0.999908
GCST90200908	finngen_R11_C3_COLORECTAL_EXALLC	Colorectal cancer	Retinol (Vitamin A) to linoleoyl-arachidonoyl-glycerol (18:2 to 20:4) [2] ratio	Weighted median	24	-0.215526	0.0494924	1.33233e-05	-0.312531	-0.118521	0.806118	0.731593	0.888233	0.0560881	0.104877	0.00238362
GCST90200919	finngen_R11_C3_COLORECTAL_EXALLC	Colorectal cancer	Caffeine to theophylline ratio	Weighted median	27	-0.123162	0.062538	0.0489078	-0.245736	-0.000587512	0.88412	0.782128	0.999413	0.139339	0.0830535	0.999908
GCST90200979	finngen_R11_C3_COLORECTAL_EXALLC	Colorectal cancer	Arachidonate (20:4n6) to linoleate (18:2n6) ratio	Weighted median	25	0.176964	0.0370692	1.80709e-06	0.104308	0.249619	1.19359	1.10994	1.28354	0.330323	0.0375609	0.0018852
GCST90200998	finngen_R11_C3_COLORECTAL_EXALLC	Colorectal cancer	Salicylate to citrate ratio	Weighted median	22	0.121793	0.0612751	0.0468521	0.00169333	0.241892	1.12952	1.00169	1.27366	0.0757685	0.772097	0.999908
GCST90199639	finngen_R11_C3_COLORECTAL_EXALLC	Colorectal cancer	Imidazole lactate levels	Weighted mode	28	-0.0797302	0.0359623	0.0352291	-0.150216	-0.009244	0.923365	0.860522	0.990799	0.237096	0.220026	0.999254
GCST90199657	finngen_R11_C3_COLORECTAL_EXALLC	Colorectal cancer	Sphingosine 1-phosphate levels	Weighted mode	17	-0.173521	0.0780596	0.0409798	-0.326518	-0.0205243	0.840699	0.721432	0.979685	0.293848	0.648201	0.999254
GCST90199762	finngen_R11_C3_COLORECTAL_EXALLC	Colorectal cancer	N6-carbamoylthreonyladenosine levels	Weighted mode	32	0.123447	0.0560027	0.0350548	0.0136822	0.233213	1.13139	1.01378	1.26265	0.0934541	0.969624	0.999254
GCST90199771	finngen_R11_C3_COLORECTAL_EXALLC	Colorectal cancer	7-methylguanine levels	Weighted mode	23	0.176869	0.084472	0.048018	0.0113035	0.342434	1.19347	1.01137	1.40837	0.741342	0.955256	0.999254
GCST90199870	finngen_R11_C3_COLORECTAL_EXALLC	Colorectal cancer	4-cholesten-3-one levels	Weighted mode	25	-0.166163	0.0740658	0.0343644	-0.311332	-0.0209938	0.846908	0.732471	0.979225	0.500526	0.382017	0.999254
GCST90200037	finngen_R11_C3_COLORECTAL_EXALLC	Colorectal cancer	1-stearoyl-2-linoleoyl-gpc (18:0/18:2) levels	Weighted mode	20	-0.298044	0.0694193	0.000392238	-0.434106	-0.161982	0.742268	0.647844	0.850456	0.0782461	0.167483	0.0549133
GCST90200058	finngen_R11_C3_COLORECTAL_EXALLC	Colorectal cancer	1-(1-enyl-stearoyl)-2-arachidonoyl-GPE (p-18:0/20:4) levels	Weighted mode	24	0.235385	0.0548914	0.000274533	0.127798	0.342972	1.2654	1.13632	1.40913	0.222363	0.102668	0.0431823
GCST90200139	finngen_R11_C3_COLORECTAL_EXALLC	Colorectal cancer	Dihomo-linolenoylcarnitine (C20:3n3 or 6) levels	Weighted mode	31	-0.0746242	0.0340007	0.0360565	-0.141266	-0.00798294	0.928092	0.868259	0.992049	0.216417	0.027074	0.999254
GCST90200150	finngen_R11_C3_COLORECTAL_EXALLC	Colorectal cancer	Arachidonoylcarnitine (C20:4) levels	Weighted mode	34	-0.0693366	0.0333204	0.0452802	-0.134645	-0.00402864	0.933013	0.874027	0.995979	0.138905	0.685836	0.999254
GCST90200219	finngen_R11_C3_COLORECTAL_EXALLC	Colorectal cancer	Cholic acid glucuronide levels	Weighted mode	20	-0.139535	0.0506106	0.0125421	-0.238732	-0.0403384	0.869762	0.787626	0.960464	0.281496	0.139263	0.999254
GCST90200229	finngen_R11_C3_COLORECTAL_EXALLC	Colorectal cancer	2,6-dihydroxybenzoic acid levels	Weighted mode	20	0.175591	0.0713587	0.0236141	0.0357281	0.315454	1.19195	1.03637	1.37088	0.663974	0.0401446	0.999254
GCST90200250	finngen_R11_C3_COLORECTAL_EXALLC	Colorectal cancer	Deoxycholic acid 12-sulfate levels	Weighted mode	23	0.0566242	0.026431	0.0434868	0.00481941	0.108429	1.05826	1.00483	1.11453	0.11362	0.309143	0.999254
GCST90200575	finngen_R11_C3_COLORECTAL_EXALLC	Colorectal cancer	X-21283 levels	Weighted mode	17	-0.0515801	0.0209427	0.0255046	-0.0926279	-0.0105324	0.949728	0.911533	0.989523	0.138103	0.0932125	0.999254
GCST90200684	finngen_R11_C3_COLORECTAL_EXALLC	Colorectal cancer	N-acetyl-aspartyl-glutamate (naag) levels	Weighted mode	16	-0.0955407	0.0362098	0.018613	-0.166512	-0.0245694	0.908881	0.846613	0.97573	0.19669	0.667347	0.999254
GCST90200685	finngen_R11_C3_COLORECTAL_EXALLC	Colorectal cancer	1-stearoyl-2-arachidonoyl-gpc (18:0/20:4) levels	Weighted mode	37	0.0726665	0.0202903	0.00100229	0.0328975	0.112436	1.07537	1.03344	1.119	0.0618161	0.196084	0.116934
GCST90200694	finngen_R11_C3_COLORECTAL_EXALLC	Colorectal cancer	2'-o-methylcytidine levels	Weighted mode	19	-0.0660008	0.0254553	0.0183748	-0.115893	-0.0161084	0.93613	0.89057	0.984021	0.21273	0.0970149	0.999254
GCST90200695	finngen_R11_C3_COLORECTAL_EXALLC	Colorectal cancer	2'-o-methyluridine levels	Weighted mode	17	-0.0599989	0.0239877	0.0236155	-0.107015	-0.012983	0.941766	0.898512	0.987101	0.700978	0.622801	0.999254
GCST90200696	finngen_R11_C3_COLORECTAL_EXALLC	Colorectal cancer	N6,N6-dimethyllysine levels	Weighted mode	26	-0.0685835	0.0259133	0.013863	-0.119374	-0.0177933	0.933715	0.887476	0.982364	0.0618666	0.915472	0.999254
GCST90200708	finngen_R11_C3_COLORECTAL_EXALLC	Colorectal cancer	X-12112 levels	Weighted mode	38	-0.0680586	0.0262578	0.0135829	-0.119524	-0.0165932	0.934206	0.887343	0.983544	0.940355	0.975125	0.999254
GCST90200740	finngen_R11_C3_COLORECTAL_EXALLC	Colorectal cancer	Arachidonate (20:4n6) to oleate to vaccenate (18:1) ratio	Weighted mode	19	0.17132	0.0365666	0.000184352	0.0996496	0.242991	1.18687	1.10478	1.27506	0.0813365	0.00470893	0.0431823
GCST90200881	finngen_R11_C3_COLORECTAL_EXALLC	Colorectal cancer	Aspartate to N-acetylglucosamine to N-acetylgalactosamine ratio	Weighted mode	22	-0.141931	0.0674569	0.0475994	-0.274147	-0.00971594	0.867681	0.76022	0.990331	0.319435	0.89986	0.999254
GCST90200908	finngen_R11_C3_COLORECTAL_EXALLC	Colorectal cancer	Retinol (Vitamin A) to linoleoyl-arachidonoyl-glycerol (18:2 to 20:4) [2] ratio	Weighted mode	24	-0.226532	0.0516687	0.000216013	-0.327803	-0.125262	0.797293	0.720505	0.882266	0.0560881	0.104877	0.0431823
GCST90200979	finngen_R11_C3_COLORECTAL_EXALLC	Colorectal cancer	Arachidonate (20:4n6) to linoleate (18:2n6) ratio	Weighted mode	25	0.178704	0.041713	0.000256439	0.0969463	0.260461	1.19567	1.1018	1.29753	0.330323	0.0375609	0.0431823
Notes: nsnp: Non-SNP Variants; b: Beta Coefficient; se: Standard Error; pval: p-value; lo_ci: Lower Confidence Interval; up_ci: Upper Confidence Interval; or: Odds Ratio; or_lci95: 95% Lower Confidence Limit of Odds Ratio; or_uci95: 95% Upper Confidence Limit of Odds Ratio; pleio_P: Pleiotropic Effect P-value; heter_P: Heterogeneity P-value; FDR: False Discovery Rate

## Sheet: Table S4
id.exposure	id.outcome	outcome	exposure	heterogeneity				id.exposure	id.outcome	outcome	exposure	Pleiotropy
				method	Q	Q_df	Q_pval					Egger_intercept	se	pval
GCST90199636	finngen_R11_C3_COLORECTAL_EXALLC	Colorectal cancer	Kynurenine levels	Inverse variance weighted	28.8448038673422	23	0.185510446803277	GCST90199647	finngen_R11_C3_COLORECTAL_EXALLC	Colorectal cancer	Theophylline levels	-0.0249178	0.012121985512419	0.0513469075941788
GCST90199647	finngen_R11_C3_COLORECTAL_EXALLC	Colorectal cancer	Theophylline levels	MR Egger	23.9145789297995	23	0.408551176349729	GCST90199693	finngen_R11_C3_COLORECTAL_EXALLC	Colorectal cancer	3-hydroxydecanoate levels	0.010230913793679	0.0107804940157051	0.359919683876914
GCST90199647	finngen_R11_C3_COLORECTAL_EXALLC	Colorectal cancer	Theophylline levels	Inverse variance weighted	28.3080478618805	24	0.247261541731916	GCST90199700	finngen_R11_C3_COLORECTAL_EXALLC	Colorectal cancer	3-hydroxylaurate levels	-0.00704134	0.0205444382294429	0.739665316526041
GCST90199693	finngen_R11_C3_COLORECTAL_EXALLC	Colorectal cancer	3-hydroxydecanoate levels	MR Egger	8.13750441113825	13	0.834528079972817	GCST90199713	finngen_R11_C3_COLORECTAL_EXALLC	Colorectal cancer	Docosapentaenoate n3 DPA; 22:5n3 levels	-0.0152761	0.0112561370846244	0.189146531317141
GCST90199693	finngen_R11_C3_COLORECTAL_EXALLC	Colorectal cancer	3-hydroxydecanoate levels	Inverse variance weighted	9.03815	14	0.82859926601403	GCST90199728	finngen_R11_C3_COLORECTAL_EXALLC	Colorectal cancer	10-nonadecenoate (19:1n9) levels	-0.00904824	0.0166559281988907	0.597797586394079
GCST90199700	finngen_R11_C3_COLORECTAL_EXALLC	Colorectal cancer	3-hydroxylaurate levels	MR Egger	7.0268117530786	9	0.634327797321549	GCST90199748	finngen_R11_C3_COLORECTAL_EXALLC	Colorectal cancer	Linolenate [alpha or gamma; (18:3n3 or 6)] levels	-0.0159063	0.0153481076254009	0.311286801095491
GCST90199700	finngen_R11_C3_COLORECTAL_EXALLC	Colorectal cancer	3-hydroxylaurate levels	Inverse variance weighted	7.14428036322447	10	0.711757419147317	GCST90199762	finngen_R11_C3_COLORECTAL_EXALLC	Colorectal cancer	N6-carbamoylthreonyladenosine levels	-0.0132514	0.00764868741378503	0.0934541053198335
GCST90199713	finngen_R11_C3_COLORECTAL_EXALLC	Colorectal cancer	Docosapentaenoate n3 DPA; 22:5n3 levels	MR Egger	16.2705001241587	21	0.754265238509112	GCST90199771	finngen_R11_C3_COLORECTAL_EXALLC	Colorectal cancer	7-methylguanine levels	0.00362656009099246	0.0108426956766795	0.741342152252412
GCST90199713	finngen_R11_C3_COLORECTAL_EXALLC	Colorectal cancer	Docosapentaenoate n3 DPA; 22:5n3 levels	Inverse variance weighted	18.1123188978173	22	0.699308541050332	GCST90199784	finngen_R11_C3_COLORECTAL_EXALLC	Colorectal cancer	Cysteine-glutathione disulfide levels	-0.00426776	0.00990143216662171	0.670144400002874
GCST90199728	finngen_R11_C3_COLORECTAL_EXALLC	Colorectal cancer	10-nonadecenoate (19:1n9) levels	MR Egger	11.7395479820375	11	0.383535614984444	GCST90199789	finngen_R11_C3_COLORECTAL_EXALLC	Colorectal cancer	2-palmitoyl-GPC (16:0) levels	0.00212746499938063	0.0180993191703738	0.908098752834051
GCST90199728	finngen_R11_C3_COLORECTAL_EXALLC	Colorectal cancer	10-nonadecenoate (19:1n9) levels	Inverse variance weighted	12.054503651383	12	0.44131236803894	GCST90199808	finngen_R11_C3_COLORECTAL_EXALLC	Colorectal cancer	Glycerophosphoethanolamine levels	-0.00358878	0.00854653462287377	0.678447276529269
GCST90199748	finngen_R11_C3_COLORECTAL_EXALLC	Colorectal cancer	Linolenate [alpha or gamma; (18:3n3 or 6)] levels	MR Egger	28.4089436348038	22	0.162521303193222	GCST90199812	finngen_R11_C3_COLORECTAL_EXALLC	Colorectal cancer	3-(3-hydroxyphenyl)propionate levels	-0.0178369	0.0117427617437947	0.147148391625108
GCST90199748	finngen_R11_C3_COLORECTAL_EXALLC	Colorectal cancer	Linolenate [alpha or gamma; (18:3n3 or 6)] levels	Inverse variance weighted	29.7959011582738	23	0.155350798095532	GCST90199814	finngen_R11_C3_COLORECTAL_EXALLC	Colorectal cancer	Alpha-hydroxycaproate levels	0.00176504955965366	0.0135346506652493	0.897688680373935
GCST90199762	finngen_R11_C3_COLORECTAL_EXALLC	Colorectal cancer	N6-carbamoylthreonyladenosine levels	MR Egger	14.9939517840287	30	0.989773712507375	GCST90199824	finngen_R11_C3_COLORECTAL_EXALLC	Colorectal cancer	4-vinylphenol sulfate levels	-0.000509723	0.00829244821956164	0.951517289517571
GCST90199762	finngen_R11_C3_COLORECTAL_EXALLC	Colorectal cancer	N6-carbamoylthreonyladenosine levels	Inverse variance weighted	17.9955323653327	31	0.969623600341915	GCST90199834	finngen_R11_C3_COLORECTAL_EXALLC	Colorectal cancer	Gamma-glutamylalanine levels	0.00102196158180372	0.0127306621655663	0.937154314052156
GCST90199771	finngen_R11_C3_COLORECTAL_EXALLC	Colorectal cancer	7-methylguanine levels	MR Egger	11.9892405040146	21	0.939907835437407	GCST90199860	finngen_R11_C3_COLORECTAL_EXALLC	Colorectal cancer	Andro steroid monosulfate C19H28O6S (1) levels	0.00214304065982573	0.00611012675914848	0.727775651661228
GCST90199771	finngen_R11_C3_COLORECTAL_EXALLC	Colorectal cancer	7-methylguanine levels	Inverse variance weighted	12.1011109112128	22	0.95525564512507	GCST90199863	finngen_R11_C3_COLORECTAL_EXALLC	Colorectal cancer	16a-hydroxy DHEA 3-sulfate levels	0.0067516906108318	0.00597945392609282	0.270997573580486
GCST90199784	finngen_R11_C3_COLORECTAL_EXALLC	Colorectal cancer	Cysteine-glutathione disulfide levels	MR Egger	20.9726390189445	25	0.6941343449739	GCST90199900	finngen_R11_C3_COLORECTAL_EXALLC	Colorectal cancer	Argininate levels	0.00687002755642988	0.0116888379402968	0.561976976163534
GCST90199784	finngen_R11_C3_COLORECTAL_EXALLC	Colorectal cancer	Cysteine-glutathione disulfide levels	Inverse variance weighted	21.1584210609736	26	0.73374083247623	GCST90199945	finngen_R11_C3_COLORECTAL_EXALLC	Colorectal cancer	Sphingomyelin (d18:1/14:0, d16:1/16:0) levels	0.0109553432239133	0.00597990754352755	0.07842733661511
GCST90199789	finngen_R11_C3_COLORECTAL_EXALLC	Colorectal cancer	2-palmitoyl-GPC (16:0) levels	MR Egger	6.50465785333567	14	0.952126798330969	GCST90199950	finngen_R11_C3_COLORECTAL_EXALLC	Colorectal cancer	2-aminophenol sulfate levels	-0.00144884	0.00965200353453497	0.881621986729991
GCST90199789	finngen_R11_C3_COLORECTAL_EXALLC	Colorectal cancer	2-palmitoyl-GPC (16:0) levels	Inverse variance weighted	6.51847442743572	15	0.969662534638078	GCST90200005	finngen_R11_C3_COLORECTAL_EXALLC	Colorectal cancer	Citraconate/glutaconate levels	-0.00914443	0.0106752299505789	0.40050184262786
GCST90199808	finngen_R11_C3_COLORECTAL_EXALLC	Colorectal cancer	Glycerophosphoethanolamine levels	MR Egger	11.2642715613468	23	0.98032691909374	GCST90200010	finngen_R11_C3_COLORECTAL_EXALLC	Colorectal cancer	Sphingomyelin (d18:1/22:1, d18:2/22:0, d16:1/24:1) levels	-0.0202205	0.0119387058887261	0.107557713670888
GCST90199808	finngen_R11_C3_COLORECTAL_EXALLC	Colorectal cancer	Glycerophosphoethanolamine levels	Inverse variance weighted	11.4405967078179	24	0.985507404545793	GCST90200017	finngen_R11_C3_COLORECTAL_EXALLC	Colorectal cancer	Sphingomyelin (d17:1/16:0, d18:1/15:0, d16:1/17:0) levels	-0.00824811	0.00881560344142591	0.357465426080181
GCST90199812	finngen_R11_C3_COLORECTAL_EXALLC	Colorectal cancer	3-(3-hydroxyphenyl)propionate levels	MR Egger	21.8902753139276	17	0.188975691854321	GCST90200029	finngen_R11_C3_COLORECTAL_EXALLC	Colorectal cancer	Linoleoyl ethanolamide levels	-0.00736858	0.0112270785322622	0.518744503362884
GCST90199812	finngen_R11_C3_COLORECTAL_EXALLC	Colorectal cancer	3-(3-hydroxyphenyl)propionate levels	Inverse variance weighted	24.861265243628	18	0.128785651802778	GCST90200036	finngen_R11_C3_COLORECTAL_EXALLC	Colorectal cancer	1-palmitoleoylglycerol (16:1) levels	-0.0144159	0.00859360713565348	0.103498046341248
GCST90199814	finngen_R11_C3_COLORECTAL_EXALLC	Colorectal cancer	Alpha-hydroxycaproate levels	MR Egger	14.6329776970239	18	0.68699475052522	GCST90200037	finngen_R11_C3_COLORECTAL_EXALLC	Colorectal cancer	1-stearoyl-2-linoleoyl-gpc (18:0/18:2) levels	0.0225875658132431	0.0120969861459982	0.0782461180040796
GCST90199814	finngen_R11_C3_COLORECTAL_EXALLC	Colorectal cancer	Alpha-hydroxycaproate levels	Inverse variance weighted	14.6499843835402	19	0.744568969912061	GCST90200043	finngen_R11_C3_COLORECTAL_EXALLC	Colorectal cancer	1-palmitoyl-2-docosahexaenoyl-gpc (16:0/22:6) levels	0.0258348075435577	0.0133000719485907	0.0662965004217149
GCST90199824	finngen_R11_C3_COLORECTAL_EXALLC	Colorectal cancer	4-vinylphenol sulfate levels	MR Egger	21.9318464674647	23	0.524369392647705	GCST90200057	finngen_R11_C3_COLORECTAL_EXALLC	Colorectal cancer	1-(1-enyl-palmitoyl)-2-oleoyl-gpc (p-16:0/18:1) levels	0.00704469769349788	0.00993883627040343	0.485889274163512
GCST90199824	finngen_R11_C3_COLORECTAL_EXALLC	Colorectal cancer	4-vinylphenol sulfate levels	Inverse variance weighted	21.9356248197885	24	0.583109194586534	GCST90200058	finngen_R11_C3_COLORECTAL_EXALLC	Colorectal cancer	1-(1-enyl-stearoyl)-2-arachidonoyl-GPE (p-18:0/20:4) levels	-0.015929	0.012684358954109	0.222363286302079
GCST90199834	finngen_R11_C3_COLORECTAL_EXALLC	Colorectal cancer	Gamma-glutamylalanine levels	MR Egger	6.66006547175289	14	0.947023016508579	GCST90200070	finngen_R11_C3_COLORECTAL_EXALLC	Colorectal cancer	1-(1-enyl-palmitoyl)-2-palmitoleoyl-GPC (P-16:0/16:1) levels	0.0134632805180655	0.0071761470794021	0.0700828318684588
GCST90199834	finngen_R11_C3_COLORECTAL_EXALLC	Colorectal cancer	Gamma-glutamylalanine levels	Inverse variance weighted	6.66650964418831	15	0.966251998640206	GCST90200076	finngen_R11_C3_COLORECTAL_EXALLC	Colorectal cancer	1-(1-enyl-stearoyl)-2-linoleoyl-GPE (p-18:0/18:2) levels	0.011632237453894	0.0132450906128422	0.390789888699219
GCST90199860	finngen_R11_C3_COLORECTAL_EXALLC	Colorectal cancer	Andro steroid monosulfate C19H28O6S (1) levels	MR Egger	40.4402914803175	37	0.320901789570567	GCST90200081	finngen_R11_C3_COLORECTAL_EXALLC	Colorectal cancer	1-oleoyl-2-docosahexaenoyl-GPC (18:1/22:6) levels	-0.0107939	0.0116579024552544	0.36214773092705
GCST90199860	finngen_R11_C3_COLORECTAL_EXALLC	Colorectal cancer	Andro steroid monosulfate C19H28O6S (1) levels	Inverse variance weighted	40.5747452350802	38	0.357529301751039	GCST90200091	finngen_R11_C3_COLORECTAL_EXALLC	Colorectal cancer	Docosahexaenoylcholine levels	-0.0123009	0.0120447068431485	0.320658471046536
GCST90199863	finngen_R11_C3_COLORECTAL_EXALLC	Colorectal cancer	16a-hydroxy DHEA 3-sulfate levels	MR Egger	25.4069893077821	22	0.278010782108858	GCST90200125	finngen_R11_C3_COLORECTAL_EXALLC	Colorectal cancer	Sphingomyelin (d17:2/16:0, d18:2/15:0) levels	-0.00402984	0.0103322338968298	0.699694350545714
GCST90199863	finngen_R11_C3_COLORECTAL_EXALLC	Colorectal cancer	16a-hydroxy DHEA 3-sulfate levels	Inverse variance weighted	26.8794121367753	23	0.261133835420481	GCST90200148	finngen_R11_C3_COLORECTAL_EXALLC	Colorectal cancer	Eicosenoylcarnitine (C20:1) levels	-0.0167538	0.0112934784266441	0.148730410006021
GCST90199900	finngen_R11_C3_COLORECTAL_EXALLC	Colorectal cancer	Argininate levels	MR Egger	19.0811636836834	25	0.793212376617705	GCST90200163	finngen_R11_C3_COLORECTAL_EXALLC	Colorectal cancer	Heptenedioate (C7:1-DC) levels	-0.0307899	0.0195424036719294	0.137452901103368
GCST90199900	finngen_R11_C3_COLORECTAL_EXALLC	Colorectal cancer	Argininate levels	Inverse variance weighted	19.4266050027286	26	0.817922037703361	GCST90200171	finngen_R11_C3_COLORECTAL_EXALLC	Colorectal cancer	Perfluorooctanoate (PFOA) levels	-0.00730341	0.0116363709985068	0.537342787403948
GCST90199945	finngen_R11_C3_COLORECTAL_EXALLC	Colorectal cancer	Sphingomyelin (d18:1/14:0, d16:1/16:0) levels	MR Egger	19.6928920601259	26	0.805882405678922	GCST90200193	finngen_R11_C3_COLORECTAL_EXALLC	Colorectal cancer	Ethyl beta-glucopyranoside levels	0.00876768987040443	0.00801142024506716	0.288209223728725
GCST90199945	finngen_R11_C3_COLORECTAL_EXALLC	Colorectal cancer	Sphingomyelin (d18:1/14:0, d16:1/16:0) levels	Inverse variance weighted	23.0492095641763	27	0.682365883466864	GCST90200215	finngen_R11_C3_COLORECTAL_EXALLC	Colorectal cancer	4-ethylcatechol sulfate levels	0.00581095200914768	0.00909993562451054	0.529694564174619
GCST90199950	finngen_R11_C3_COLORECTAL_EXALLC	Colorectal cancer	2-aminophenol sulfate levels	MR Egger	36.3268248823099	32	0.273988526834656	GCST90200220	finngen_R11_C3_COLORECTAL_EXALLC	Colorectal cancer	4-allylcatechol sulfate levels	-0.0186483	0.0120635058796809	0.137820199492093
GCST90199950	finngen_R11_C3_COLORECTAL_EXALLC	Colorectal cancer	2-aminophenol sulfate levels	Inverse variance weighted	36.3524037949259	33	0.315272255581477	GCST90200250	finngen_R11_C3_COLORECTAL_EXALLC	Colorectal cancer	Deoxycholic acid 12-sulfate levels	-0.0104245	0.00631416027110962	0.113620141713738
GCST90200005	finngen_R11_C3_COLORECTAL_EXALLC	Colorectal cancer	Citraconate/glutaconate levels	MR Egger	19.7228936980875	23	0.658564910757713	GCST90200254	finngen_R11_C3_COLORECTAL_EXALLC	Colorectal cancer	(S)-a-amino-omega-caprolactam levels	-0.0027949	0.00908086792830271	0.763999937299009
GCST90200005	finngen_R11_C3_COLORECTAL_EXALLC	Colorectal cancer	Citraconate/glutaconate levels	Inverse variance weighted	20.4566612399263	24	0.670532838242537	GCST90200264	finngen_R11_C3_COLORECTAL_EXALLC	Colorectal cancer	Bilirubin degradation product, C17H20N2O5 (2) levels	-0.0116975	0.00752470594635285	0.134323494716818
GCST90200010	finngen_R11_C3_COLORECTAL_EXALLC	Colorectal cancer	Sphingomyelin (d18:1/22:1, d18:2/22:0, d16:1/24:1) levels	MR Egger	8.15732684321855	18	0.976201437842305	GCST90200283	finngen_R11_C3_COLORECTAL_EXALLC	Colorectal cancer	3-ureidopropionate levels	0.00774245656980347	0.0122851373264588	0.53567949716186
GCST90200010	finngen_R11_C3_COLORECTAL_EXALLC	Colorectal cancer	Sphingomyelin (d18:1/22:1, d18:2/22:0, d16:1/24:1) levels	Inverse variance weighted	11.0259121526651	19	0.922963752756926	GCST90200284	finngen_R11_C3_COLORECTAL_EXALLC	Colorectal cancer	Erucate (22:1n9) levels	-0.0141507	0.0163827286151613	0.39974325094979
GCST90200017	finngen_R11_C3_COLORECTAL_EXALLC	Colorectal cancer	Sphingomyelin (d17:1/16:0, d18:1/15:0, d16:1/17:0) levels	MR Egger	24.7876604011065	28	0.639366686600077	GCST90200320	finngen_R11_C3_COLORECTAL_EXALLC	Colorectal cancer	Dihomo-linoleate (20:2n6) levels	0.00256025121763288	0.0151332088553109	0.8680744015472
GCST90200017	finngen_R11_C3_COLORECTAL_EXALLC	Colorectal cancer	Sphingomyelin (d17:1/16:0, d18:1/15:0, d16:1/17:0) levels	Inverse variance weighted	25.6630574042492	29	0.643434007763778	GCST90200326	finngen_R11_C3_COLORECTAL_EXALLC	Colorectal cancer	Gamma-glutamylleucine levels	-0.00191546	0.0114412090739903	0.869139286988704
GCST90200029	finngen_R11_C3_COLORECTAL_EXALLC	Colorectal cancer	Linoleoyl ethanolamide levels	MR Egger	30.5334971416165	21	0.0817800376893381	GCST90200328	finngen_R11_C3_COLORECTAL_EXALLC	Colorectal cancer	3-methoxytyrosine levels	0.0181885852579728	0.010686932706599	0.102856615453963
GCST90200029	finngen_R11_C3_COLORECTAL_EXALLC	Colorectal cancer	Linoleoyl ethanolamide levels	Inverse variance weighted	31.1598100926839	22	0.0928914767240008	GCST90200352	finngen_R11_C3_COLORECTAL_EXALLC	Colorectal cancer	Methylsuccinate levels	0.00316660868738894	0.00917518262978041	0.733601686957266
GCST90200036	finngen_R11_C3_COLORECTAL_EXALLC	Colorectal cancer	1-palmitoleoylglycerol (16:1) levels	MR Egger	33.636981486592	31	0.340881135764433	GCST90200354	finngen_R11_C3_COLORECTAL_EXALLC	Colorectal cancer	Linoleate (18:2n6) levels	0.0187146883801063	0.0146631837184441	0.217228922725721
GCST90200036	finngen_R11_C3_COLORECTAL_EXALLC	Colorectal cancer	1-palmitoleoylglycerol (16:1) levels	Inverse variance weighted	36.6904123353659	32	0.260317326757787	GCST90200395	finngen_R11_C3_COLORECTAL_EXALLC	Colorectal cancer	Inosine 5'-monophosphate (IMP) levels	-0.0171303	0.013068258350082	0.204768029769165
GCST90200037	finngen_R11_C3_COLORECTAL_EXALLC	Colorectal cancer	1-stearoyl-2-linoleoyl-gpc (18:0/18:2) levels	MR Egger	20.7696662835683	18	0.291192544586316	GCST90200396	finngen_R11_C3_COLORECTAL_EXALLC	Colorectal cancer	Phenylalanine levels	0.0193673626651664	0.0145245047495638	0.199984799413413
GCST90200037	finngen_R11_C3_COLORECTAL_EXALLC	Colorectal cancer	1-stearoyl-2-linoleoyl-gpc (18:0/18:2) levels	Inverse variance weighted	24.7925873266342	19	0.167483343465126	GCST90200397	finngen_R11_C3_COLORECTAL_EXALLC	Colorectal cancer	Palmitate (16:0) levels	0.00269530333492505	0.0138854096641582	0.848047418319772
GCST90200043	finngen_R11_C3_COLORECTAL_EXALLC	Colorectal cancer	1-palmitoyl-2-docosahexaenoyl-gpc (16:0/22:6) levels	MR Egger	19.0725275545363	20	0.51711623791208	GCST90200401	finngen_R11_C3_COLORECTAL_EXALLC	Colorectal cancer	Myo-inositol levels	-0.00923676	0.0101264601986098	0.369767368025019
GCST90200043	finngen_R11_C3_COLORECTAL_EXALLC	Colorectal cancer	1-palmitoyl-2-docosahexaenoyl-gpc (16:0/22:6) levels	Inverse variance weighted	22.8456637388454	21	0.352262231517588	GCST90200409	finngen_R11_C3_COLORECTAL_EXALLC	Colorectal cancer	Pristanate levels	-0.00704575	0.0112757119045502	0.543761563151719
GCST90200057	finngen_R11_C3_COLORECTAL_EXALLC	Colorectal cancer	1-(1-enyl-palmitoyl)-2-oleoyl-gpc (p-16:0/18:1) levels	MR Egger	34.5953530307204	22	0.0426839606416235	GCST90200415	finngen_R11_C3_COLORECTAL_EXALLC	Colorectal cancer	Serine levels	-0.0070181	0.0091521011007671	0.448475313008785
GCST90200057	finngen_R11_C3_COLORECTAL_EXALLC	Colorectal cancer	1-(1-enyl-palmitoyl)-2-oleoyl-gpc (p-16:0/18:1) levels	Inverse variance weighted	35.3853924038913	23	0.0476062215198592	GCST90200419	finngen_R11_C3_COLORECTAL_EXALLC	Colorectal cancer	Glutamine levels	0.00184939498254268	0.0114268105843695	0.872781190308078
GCST90200058	finngen_R11_C3_COLORECTAL_EXALLC	Colorectal cancer	1-(1-enyl-stearoyl)-2-arachidonoyl-GPE (p-18:0/20:4) levels	MR Egger	29.7474747192132	22	0.124732374186585	GCST90200477	finngen_R11_C3_COLORECTAL_EXALLC	Colorectal cancer	X-12127 levels	-0.0101877	0.0120149685007231	0.403936501920065
GCST90200058	finngen_R11_C3_COLORECTAL_EXALLC	Colorectal cancer	1-(1-enyl-stearoyl)-2-arachidonoyl-GPE (p-18:0/20:4) levels	Inverse variance weighted	31.8798642980868	23	0.102667727966807	GCST90200495	finngen_R11_C3_COLORECTAL_EXALLC	Colorectal cancer	X-12462 levels	0.0195944512402165	0.0206542130956456	0.370551710466241
GCST90200070	finngen_R11_C3_COLORECTAL_EXALLC	Colorectal cancer	1-(1-enyl-palmitoyl)-2-palmitoleoyl-GPC (P-16:0/16:1) levels	MR Egger	34.023203936989	31	0.324100765474793	GCST90200506	finngen_R11_C3_COLORECTAL_EXALLC	Colorectal cancer	X-12812 levels	0.0134737003062969	0.0116191518932689	0.263220078089929
GCST90200070	finngen_R11_C3_COLORECTAL_EXALLC	Colorectal cancer	1-(1-enyl-palmitoyl)-2-palmitoleoyl-GPC (P-16:0/16:1) levels	Inverse variance weighted	37.8862745041702	32	0.218514580304153	GCST90200509	finngen_R11_C3_COLORECTAL_EXALLC	Colorectal cancer	X-12544 levels	-0.0109232	0.0110684576293586	0.334938069774013
GCST90200076	finngen_R11_C3_COLORECTAL_EXALLC	Colorectal cancer	1-(1-enyl-stearoyl)-2-linoleoyl-GPE (p-18:0/18:2) levels	MR Egger	17.0797929612677	19	0.58446194917139	GCST90200515	finngen_R11_C3_COLORECTAL_EXALLC	Colorectal cancer	X-12849 levels	-0.00502286	0.0114671945651587	0.666066026806194
GCST90200076	finngen_R11_C3_COLORECTAL_EXALLC	Colorectal cancer	1-(1-enyl-stearoyl)-2-linoleoyl-GPE (p-18:0/18:2) levels	Inverse variance weighted	17.8510810963983	20	0.597217685720624	GCST90200558	finngen_R11_C3_COLORECTAL_EXALLC	Colorectal cancer	X-18888 levels	-0.0180566	0.0110225140709487	0.113916002506976
GCST90200081	finngen_R11_C3_COLORECTAL_EXALLC	Colorectal cancer	1-oleoyl-2-docosahexaenoyl-GPC (18:1/22:6) levels	MR Egger	24.3416084442026	29	0.711914355077349	GCST90200572	finngen_R11_C3_COLORECTAL_EXALLC	Colorectal cancer	X-19299 levels	-0.00519428	0.0105605717205329	0.630443658648667
GCST90200081	finngen_R11_C3_COLORECTAL_EXALLC	Colorectal cancer	1-oleoyl-2-docosahexaenoyl-GPC (18:1/22:6) levels	Inverse variance weighted	25.1988695639364	30	0.715310710763479	GCST90200575	finngen_R11_C3_COLORECTAL_EXALLC	Colorectal cancer	X-21283 levels	0.0127234300419045	0.00812268168035255	0.138102866999083
GCST90200091	finngen_R11_C3_COLORECTAL_EXALLC	Colorectal cancer	Docosahexaenoylcholine levels	MR Egger	20.372253322368	18	0.312256603563545	GCST90200577	finngen_R11_C3_COLORECTAL_EXALLC	Colorectal cancer	X-21312 levels	-0.000614052	0.0131295115666613	0.963185570893413
GCST90200091	finngen_R11_C3_COLORECTAL_EXALLC	Colorectal cancer	Docosahexaenoylcholine levels	Inverse variance weighted	21.5526978871039	19	0.307079672503425	GCST90200588	finngen_R11_C3_COLORECTAL_EXALLC	Colorectal cancer	X-21742 levels	0.00702079288478819	0.0114762197936518	0.548340738627143
GCST90200125	finngen_R11_C3_COLORECTAL_EXALLC	Colorectal cancer	Sphingomyelin (d17:2/16:0, d18:2/15:0) levels	MR Egger	28.456185389447	26	0.336383207026727	GCST90200637	finngen_R11_C3_COLORECTAL_EXALLC	Colorectal cancer	X-24531 levels	-0.00371849	0.0143819167338983	0.798497342962265
GCST90200125	finngen_R11_C3_COLORECTAL_EXALLC	Colorectal cancer	Sphingomyelin (d17:2/16:0, d18:2/15:0) levels	Inverse variance weighted	28.6226761565044	27	0.379429705339699	GCST90200649	finngen_R11_C3_COLORECTAL_EXALLC	Colorectal cancer	X-24588 levels	-0.0123405	0.00921479568903996	0.189940211935254
GCST90200148	finngen_R11_C3_COLORECTAL_EXALLC	Colorectal cancer	Eicosenoylcarnitine (C20:1) levels	MR Egger	21.3059676045722	29	0.8477611000752	GCST90200655	finngen_R11_C3_COLORECTAL_EXALLC	Colorectal cancer	X-25828 levels	-0.0105055	0.0190976365958501	0.590922655681217
GCST90200148	finngen_R11_C3_COLORECTAL_EXALLC	Colorectal cancer	Eicosenoylcarnitine (C20:1) levels	Inverse variance weighted	23.5067295784234	30	0.793868274381019	GCST90200664	finngen_R11_C3_COLORECTAL_EXALLC	Colorectal cancer	X-25810 levels	-0.0149693	0.00747837518535432	0.0535968361292315
GCST90200163	finngen_R11_C3_COLORECTAL_EXALLC	Colorectal cancer	Heptenedioate (C7:1-DC) levels	MR Egger	19.0016643316413	14	0.164885659274533	GCST90200671	finngen_R11_C3_COLORECTAL_EXALLC	Colorectal cancer	X-26109 levels	-0.00189813	0.00626955065714829	0.764582729811645
GCST90200163	finngen_R11_C3_COLORECTAL_EXALLC	Colorectal cancer	Heptenedioate (C7:1-DC) levels	Inverse variance weighted	22.3708445926638	15	0.0984424233600242	GCST90200674	finngen_R11_C3_COLORECTAL_EXALLC	Colorectal cancer	Androsterone sulfate levels	-0.000728176	0.00587866100111776	0.902128653354322
GCST90200171	finngen_R11_C3_COLORECTAL_EXALLC	Colorectal cancer	Perfluorooctanoate (PFOA) levels	MR Egger	15.3313295510783	20	0.757145336846282	GCST90200684	finngen_R11_C3_COLORECTAL_EXALLC	Colorectal cancer	N-acetyl-aspartyl-glutamate (naag) levels	0.0138885567655718	0.0102452579256689	0.196690110304634
GCST90200171	finngen_R11_C3_COLORECTAL_EXALLC	Colorectal cancer	Perfluorooctanoate (PFOA) levels	Inverse variance weighted	15.725257486278	21	0.784883712159979	GCST90200685	finngen_R11_C3_COLORECTAL_EXALLC	Colorectal cancer	1-stearoyl-2-arachidonoyl-gpc (18:0/20:4) levels	-0.0096713	0.00501251689507955	0.0618160699011422
GCST90200193	finngen_R11_C3_COLORECTAL_EXALLC	Colorectal cancer	Ethyl beta-glucopyranoside levels	MR Egger	14.5544194170963	18	0.692300407151471	GCST90200695	finngen_R11_C3_COLORECTAL_EXALLC	Colorectal cancer	2'-o-methyluridine levels	0.00324889284743916	0.00829989526201616	0.700978060317413
GCST90200193	finngen_R11_C3_COLORECTAL_EXALLC	Colorectal cancer	Ethyl beta-glucopyranoside levels	Inverse variance weighted	15.7521284696213	19	0.673746847100904	GCST90200696	finngen_R11_C3_COLORECTAL_EXALLC	Colorectal cancer	N6,N6-dimethyllysine levels	0.0209422382660839	0.0106919030622303	0.0618665621306497
GCST90200215	finngen_R11_C3_COLORECTAL_EXALLC	Colorectal cancer	4-ethylcatechol sulfate levels	MR Egger	28.4440271652197	22	0.161428582117637	GCST90200708	finngen_R11_C3_COLORECTAL_EXALLC	Colorectal cancer	X-12112 levels	-0.000486658	0.00645878006960821	0.940354730189094
GCST90200215	finngen_R11_C3_COLORECTAL_EXALLC	Colorectal cancer	4-ethylcatechol sulfate levels	Inverse variance weighted	28.9712404454684	23	0.181265234830081	GCST90200740	finngen_R11_C3_COLORECTAL_EXALLC	Colorectal cancer	Arachidonate (20:4n6) to oleate to vaccenate (18:1) ratio	-0.0239995	0.0129523234575894	0.0813364763236963
GCST90200220	finngen_R11_C3_COLORECTAL_EXALLC	Colorectal cancer	4-allylcatechol sulfate levels	MR Egger	23.1836839779345	20	0.279865539605158	GCST90200747	finngen_R11_C3_COLORECTAL_EXALLC	Colorectal cancer	Adenosine 5'-monophosphate (AMP) to phosphate ratio	0.00389807307578415	0.0148590209000297	0.796040352683811
GCST90200220	finngen_R11_C3_COLORECTAL_EXALLC	Colorectal cancer	4-allylcatechol sulfate levels	Inverse variance weighted	25.9537021688226	21	0.208219886220538	GCST90200754	finngen_R11_C3_COLORECTAL_EXALLC	Colorectal cancer	Sphingosine to phosphate ratio	0.0055291211132108	0.0171322297258466	0.751352901729886
GCST90200250	finngen_R11_C3_COLORECTAL_EXALLC	Colorectal cancer	Deoxycholic acid 12-sulfate levels	MR Egger	21.9072499509427	21	0.404871559755751	GCST90200768	finngen_R11_C3_COLORECTAL_EXALLC	Colorectal cancer	Phosphate to 2'-deoxyuridine ratio	-0.0129124	0.00857304443244993	0.142149394070703
GCST90200250	finngen_R11_C3_COLORECTAL_EXALLC	Colorectal cancer	Deoxycholic acid 12-sulfate levels	Inverse variance weighted	24.7507341435753	22	0.309142872990752	GCST90200769	finngen_R11_C3_COLORECTAL_EXALLC	Colorectal cancer	Phosphate to mannose ratio	-0.0111894	0.013095900596441	0.401320752177907
GCST90200254	finngen_R11_C3_COLORECTAL_EXALLC	Colorectal cancer	(S)-a-amino-omega-caprolactam levels	MR Egger	13.3547059971834	11	0.270775441213288	GCST90200837	finngen_R11_C3_COLORECTAL_EXALLC	Colorectal cancer	Adenosine 5'-diphosphate (ADP) to glutamate ratio	0.00818465150849077	0.00839350726212167	0.337852013173049
GCST90200254	finngen_R11_C3_COLORECTAL_EXALLC	Colorectal cancer	(S)-a-amino-omega-caprolactam levels	Inverse variance weighted	13.4697	12	0.335843646321385	GCST90200867	finngen_R11_C3_COLORECTAL_EXALLC	Colorectal cancer	Adenosine 5'-monophosphate (AMP) to isoleucine ratio	0.0114633844492377	0.00748355545578115	0.140496230770019
GCST90200264	finngen_R11_C3_COLORECTAL_EXALLC	Colorectal cancer	Bilirubin degradation product, C17H20N2O5 (2) levels	MR Egger	20.9869698833946	22	0.521543550056021	GCST90200908	finngen_R11_C3_COLORECTAL_EXALLC	Colorectal cancer	Retinol (Vitamin A) to linoleoyl-arachidonoyl-glycerol (18:2 to 20:4) [2] ratio	0.0240663863630597	0.0119331994329117	0.0560881121118646
GCST90200264	finngen_R11_C3_COLORECTAL_EXALLC	Colorectal cancer	Bilirubin degradation product, C17H20N2O5 (2) levels	Inverse variance weighted	23.4035790740553	23	0.43742137263279	GCST90200919	finngen_R11_C3_COLORECTAL_EXALLC	Colorectal cancer	Caffeine to theophylline ratio	-0.0209769	0.0137382003020834	0.139338706322678
GCST90200283	finngen_R11_C3_COLORECTAL_EXALLC	Colorectal cancer	3-ureidopropionate levels	MR Egger	28.660805636852	20	0.0946562073737937	GCST90200946	finngen_R11_C3_COLORECTAL_EXALLC	Colorectal cancer	Glutamate to alanine ratio	0.0100507453508632	0.0161820622872686	0.542317249094802
GCST90200283	finngen_R11_C3_COLORECTAL_EXALLC	Colorectal cancer	3-ureidopropionate levels	Inverse variance weighted	29.2299938828933	21	0.108588349242243	GCST90200956	finngen_R11_C3_COLORECTAL_EXALLC	Colorectal cancer	Cytidine to N-acetylglucosamine to N-acetylgalactosamine ratio	0.00126466834600135	0.0133802924674384	0.925742503256701
GCST90200284	finngen_R11_C3_COLORECTAL_EXALLC	Colorectal cancer	Erucate (22:1n9) levels	MR Egger	21.6234007615587	17	0.199639191702282	GCST90200961	finngen_R11_C3_COLORECTAL_EXALLC	Colorectal cancer	Adenosine 5'-diphosphate (ADP) to ornithine ratio	0.0117688898148225	0.0123711812418928	0.352266140356501
GCST90200284	finngen_R11_C3_COLORECTAL_EXALLC	Colorectal cancer	Erucate (22:1n9) levels	Inverse variance weighted	22.5723889822566	18	0.207560679797265	GCST90200979	finngen_R11_C3_COLORECTAL_EXALLC	Colorectal cancer	Arachidonate (20:4n6) to linoleate (18:2n6) ratio	-0.00936494	0.00941663688509986	0.330322892893187
GCST90200320	finngen_R11_C3_COLORECTAL_EXALLC	Colorectal cancer	Dihomo-linoleate (20:2n6) levels	MR Egger	7.87126917061783	14	0.895924138556671	GCST90200988	finngen_R11_C3_COLORECTAL_EXALLC	Colorectal cancer	Benzoate to linoleoyl-arachidonoyl-glycerol (18:2 to 20:4) [1] ratio	0.0088814726205913	0.0159763052668061	0.588484168895936
GCST90200320	finngen_R11_C3_COLORECTAL_EXALLC	Colorectal cancer	Dihomo-linoleate (20:2n6) levels	Inverse variance weighted	7.89989137713696	15	0.927733381276023	GCST90201005	finngen_R11_C3_COLORECTAL_EXALLC	Colorectal cancer	Fructose to maltose ratio	-0.00827343	0.0130758529967117	0.533742488204832
GCST90200326	finngen_R11_C3_COLORECTAL_EXALLC	Colorectal cancer	Gamma-glutamylleucine levels	MR Egger	17.992117212927	16	0.324358767154509	GCST90201013	finngen_R11_C3_COLORECTAL_EXALLC	Colorectal cancer	Androsterone glucuronide to etiocholanolone glucuronide ratio	0.00638377565937709	0.00764166429685389	0.411737360781353
GCST90200326	finngen_R11_C3_COLORECTAL_EXALLC	Colorectal cancer	Gamma-glutamylleucine levels	Inverse variance weighted	18.0236356005236	17	0.387351234580685	GCST90201019	finngen_R11_C3_COLORECTAL_EXALLC	Colorectal cancer	Glucuronate to etiocholanolone glucuronide ratio	-0.0038186	0.00877376674095215	0.66763575011861
GCST90200328	finngen_R11_C3_COLORECTAL_EXALLC	Colorectal cancer	3-methoxytyrosine levels	MR Egger	19.8623590950053	22	0.591649197500744
GCST90200328	finngen_R11_C3_COLORECTAL_EXALLC	Colorectal cancer	3-methoxytyrosine levels	Inverse variance weighted	22.7589802010473	23	0.474916803686914
GCST90200352	finngen_R11_C3_COLORECTAL_EXALLC	Colorectal cancer	Methylsuccinate levels	MR Egger	21.5657797201616	20	0.364529544117369
GCST90200352	finngen_R11_C3_COLORECTAL_EXALLC	Colorectal cancer	Methylsuccinate levels	Inverse variance weighted	21.694218015216	21	0.417310588983573
GCST90200354	finngen_R11_C3_COLORECTAL_EXALLC	Colorectal cancer	Linoleate (18:2n6) levels	MR Egger	19.6489681768843	19	0.41597236443311
GCST90200354	finngen_R11_C3_COLORECTAL_EXALLC	Colorectal cancer	Linoleate (18:2n6) levels	Inverse variance weighted	21.3335604193078	20	0.37773858905146
GCST90200395	finngen_R11_C3_COLORECTAL_EXALLC	Colorectal cancer	Inosine 5'-monophosphate (IMP) levels	MR Egger	15.5399164068314	20	0.744725549521233
GCST90200395	finngen_R11_C3_COLORECTAL_EXALLC	Colorectal cancer	Inosine 5'-monophosphate (IMP) levels	Inverse variance weighted	17.2581927562665	21	0.695341035119306
GCST90200396	finngen_R11_C3_COLORECTAL_EXALLC	Colorectal cancer	Phenylalanine levels	MR Egger	11.426368390214	17	0.833560763011157
GCST90200396	finngen_R11_C3_COLORECTAL_EXALLC	Colorectal cancer	Phenylalanine levels	Inverse variance weighted	13.2043951963172	18	0.779290121872692
GCST90200397	finngen_R11_C3_COLORECTAL_EXALLC	Colorectal cancer	Palmitate (16:0) levels	MR Egger	14.0535709040284	20	0.827769407243023
GCST90200397	finngen_R11_C3_COLORECTAL_EXALLC	Colorectal cancer	Palmitate (16:0) levels	Inverse variance weighted	14.091249776883	21	0.865647887655225
GCST90200401	finngen_R11_C3_COLORECTAL_EXALLC	Colorectal cancer	Myo-inositol levels	MR Egger	27.1607048090701	27	0.455150353355727
GCST90200401	finngen_R11_C3_COLORECTAL_EXALLC	Colorectal cancer	Myo-inositol levels	Inverse variance weighted	27.9976580293255	28	0.464571681823718
GCST90200409	finngen_R11_C3_COLORECTAL_EXALLC	Colorectal cancer	Pristanate levels	MR Egger	10.6998604586062	12	0.55480067086527
GCST90200409	finngen_R11_C3_COLORECTAL_EXALLC	Colorectal cancer	Pristanate levels	Inverse variance weighted	11.0903111306824	13	0.603252074616021
GCST90200415	finngen_R11_C3_COLORECTAL_EXALLC	Colorectal cancer	Serine levels	MR Egger	39.6831742816909	34	0.231463484134072
GCST90200415	finngen_R11_C3_COLORECTAL_EXALLC	Colorectal cancer	Serine levels	Inverse variance weighted	40.3694910163629	35	0.244960265012183
GCST90200419	finngen_R11_C3_COLORECTAL_EXALLC	Colorectal cancer	Glutamine levels	MR Egger	26.610944954916	24	0.322911778098141
GCST90200419	finngen_R11_C3_COLORECTAL_EXALLC	Colorectal cancer	Glutamine levels	Inverse variance weighted	26.6399890833274	25	0.374105791601272
GCST90200477	finngen_R11_C3_COLORECTAL_EXALLC	Colorectal cancer	X-12127 levels	MR Egger	30.3555174751744	27	0.298418428634727
GCST90200477	finngen_R11_C3_COLORECTAL_EXALLC	Colorectal cancer	X-12127 levels	Inverse variance weighted	31.163839582582	28	0.309853426554094
GCST90200495	finngen_R11_C3_COLORECTAL_EXALLC	Colorectal cancer	X-12462 levels	MR Egger	10.1546471596134	8	0.254339101550239
GCST90200495	finngen_R11_C3_COLORECTAL_EXALLC	Colorectal cancer	X-12462 levels	Inverse variance weighted	11.297061784481	9	0.255895177952223
GCST90200506	finngen_R11_C3_COLORECTAL_EXALLC	Colorectal cancer	X-12812 levels	MR Egger	9.47876852255901	16	0.892395851145507
GCST90200506	finngen_R11_C3_COLORECTAL_EXALLC	Colorectal cancer	X-12812 levels	Inverse variance weighted	10.8234669843477	17	0.865592402042004
GCST90200509	finngen_R11_C3_COLORECTAL_EXALLC	Colorectal cancer	X-12544 levels	MR Egger	15.1599754118164	21	0.814839925374954
GCST90200509	finngen_R11_C3_COLORECTAL_EXALLC	Colorectal cancer	X-12544 levels	Inverse variance weighted	16.1339009646091	22	0.809185039749096
GCST90200515	finngen_R11_C3_COLORECTAL_EXALLC	Colorectal cancer	X-12849 levels	MR Egger	11.0071667614275	20	0.94603646343902
GCST90200515	finngen_R11_C3_COLORECTAL_EXALLC	Colorectal cancer	X-12849 levels	Inverse variance weighted	11.1990283077825	21	0.958769300293027
GCST90200558	finngen_R11_C3_COLORECTAL_EXALLC	Colorectal cancer	X-18888 levels	MR Egger	35.2382493623473	25	0.0839795859773047
GCST90200558	finngen_R11_C3_COLORECTAL_EXALLC	Colorectal cancer	X-18888 levels	Inverse variance weighted	39.020795383794	26	0.048532151430586
GCST90200572	finngen_R11_C3_COLORECTAL_EXALLC	Colorectal cancer	X-19299 levels	MR Egger	13.6208378812624	14	0.478323737088755
GCST90200572	finngen_R11_C3_COLORECTAL_EXALLC	Colorectal cancer	X-19299 levels	Inverse variance weighted	13.8627598559509	15	0.53596223342635
GCST90200575	finngen_R11_C3_COLORECTAL_EXALLC	Colorectal cancer	X-21283 levels	MR Egger	20.4827	15	0.154187615561827
GCST90200575	finngen_R11_C3_COLORECTAL_EXALLC	Colorectal cancer	X-21283 levels	Inverse variance weighted	23.8331506007904	16	0.0932125353268262
GCST90200577	finngen_R11_C3_COLORECTAL_EXALLC	Colorectal cancer	X-21312 levels	MR Egger	20.3235466020023	19	0.375350291014621
GCST90200577	finngen_R11_C3_COLORECTAL_EXALLC	Colorectal cancer	X-21312 levels	Inverse variance weighted	20.3258862940956	20	0.437717032352782
GCST90200588	finngen_R11_C3_COLORECTAL_EXALLC	Colorectal cancer	X-21742 levels	MR Egger	17.5037069112205	18	0.48876793326064
GCST90200588	finngen_R11_C3_COLORECTAL_EXALLC	Colorectal cancer	X-21742 levels	Inverse variance weighted	17.8779679410204	19	0.530603154353951
GCST90200637	finngen_R11_C3_COLORECTAL_EXALLC	Colorectal cancer	X-24531 levels	MR Egger	28.8263402701897	21	0.118233564903778
GCST90200637	finngen_R11_C3_COLORECTAL_EXALLC	Colorectal cancer	X-24531 levels	Inverse variance weighted	28.918103700907	22	0.147213880720466
GCST90200649	finngen_R11_C3_COLORECTAL_EXALLC	Colorectal cancer	X-24588 levels	MR Egger	35.6340555501159	32	0.301247671159408
GCST90200649	finngen_R11_C3_COLORECTAL_EXALLC	Colorectal cancer	X-24588 levels	Inverse variance weighted	37.6311913423318	33	0.265445519664471
GCST90200655	finngen_R11_C3_COLORECTAL_EXALLC	Colorectal cancer	X-25828 levels	MR Egger	14.6455355102162	14	0.40280608869201
GCST90200655	finngen_R11_C3_COLORECTAL_EXALLC	Colorectal cancer	X-25828 levels	Inverse variance weighted	14.962093996833	15	0.454151098698048
GCST90200664	finngen_R11_C3_COLORECTAL_EXALLC	Colorectal cancer	X-25810 levels	MR Egger	26.9988541171606	33	0.759727988980091
GCST90200664	finngen_R11_C3_COLORECTAL_EXALLC	Colorectal cancer	X-25810 levels	Inverse variance weighted	31.0055579394381	34	0.61516671163715
GCST90200671	finngen_R11_C3_COLORECTAL_EXALLC	Colorectal cancer	X-26109 levels	MR Egger	24.0763556910079	25	0.514965136418461
GCST90200671	finngen_R11_C3_COLORECTAL_EXALLC	Colorectal cancer	X-26109 levels	Inverse variance weighted	24.1680152200455	26	0.56635841169541
GCST90200674	finngen_R11_C3_COLORECTAL_EXALLC	Colorectal cancer	Androsterone sulfate levels	MR Egger	42.8494509731839	35	0.169938953110227
GCST90200674	finngen_R11_C3_COLORECTAL_EXALLC	Colorectal cancer	Androsterone sulfate levels	Inverse variance weighted	42.8682352077606	36	0.200310129429764
GCST90200684	finngen_R11_C3_COLORECTAL_EXALLC	Colorectal cancer	N-acetyl-aspartyl-glutamate (naag) levels	MR Egger	10.3161920954466	14	0.738720136434781
GCST90200684	finngen_R11_C3_COLORECTAL_EXALLC	Colorectal cancer	N-acetyl-aspartyl-glutamate (naag) levels	Inverse variance weighted	12.1538659812058	15	0.667347198251978
GCST90200685	finngen_R11_C3_COLORECTAL_EXALLC	Colorectal cancer	1-stearoyl-2-arachidonoyl-gpc (18:0/20:4) levels	MR Egger	38.8780035833807	35	0.299270344771163
GCST90200685	finngen_R11_C3_COLORECTAL_EXALLC	Colorectal cancer	1-stearoyl-2-arachidonoyl-gpc (18:0/20:4) levels	Inverse variance weighted	43.0131757167603	36	0.196084394796661
GCST90200695	finngen_R11_C3_COLORECTAL_EXALLC	Colorectal cancer	2'-o-methyluridine levels	MR Egger	13.5232646000612	15	0.561948782492475
GCST90200695	finngen_R11_C3_COLORECTAL_EXALLC	Colorectal cancer	2'-o-methyluridine levels	Inverse variance weighted	13.6764881613137	16	0.622800734833148
GCST90200696	finngen_R11_C3_COLORECTAL_EXALLC	Colorectal cancer	N6,N6-dimethyllysine levels	MR Egger	12.1418537025837	24	0.978262386555765
GCST90200696	finngen_R11_C3_COLORECTAL_EXALLC	Colorectal cancer	N6,N6-dimethyllysine levels	Inverse variance weighted	15.9783622277396	25	0.915471647661207
GCST90200708	finngen_R11_C3_COLORECTAL_EXALLC	Colorectal cancer	X-12112 levels	MR Egger	22.0869930755672	36	0.966764841036594
GCST90200708	finngen_R11_C3_COLORECTAL_EXALLC	Colorectal cancer	X-12112 levels	Inverse variance weighted	22.0926704472884	37	0.975124610243933
GCST90200740	finngen_R11_C3_COLORECTAL_EXALLC	Colorectal cancer	Arachidonate (20:4n6) to oleate to vaccenate (18:1) ratio	MR Egger	31.0789866937295	17	0.0195349260714813
GCST90200740	finngen_R11_C3_COLORECTAL_EXALLC	Colorectal cancer	Arachidonate (20:4n6) to oleate to vaccenate (18:1) ratio	Inverse variance weighted	37.3556107963949	18	0.00470893311471951
GCST90200747	finngen_R11_C3_COLORECTAL_EXALLC	Colorectal cancer	Adenosine 5'-monophosphate (AMP) to phosphate ratio	MR Egger	9.78746470552061	18	0.938622759653066
GCST90200747	finngen_R11_C3_COLORECTAL_EXALLC	Colorectal cancer	Adenosine 5'-monophosphate (AMP) to phosphate ratio	Inverse variance weighted	9.85628548159165	19	0.956402222785126
GCST90200754	finngen_R11_C3_COLORECTAL_EXALLC	Colorectal cancer	Sphingosine to phosphate ratio	MR Egger	18.9327131464458	15	0.216799207314829
GCST90200754	finngen_R11_C3_COLORECTAL_EXALLC	Colorectal cancer	Sphingosine to phosphate ratio	Inverse variance weighted	19.064176898625	16	0.265349218278273
GCST90200768	finngen_R11_C3_COLORECTAL_EXALLC	Colorectal cancer	Phosphate to 2'-deoxyuridine ratio	MR Egger	33.026837520631	31	0.368304012187539
GCST90200768	finngen_R11_C3_COLORECTAL_EXALLC	Colorectal cancer	Phosphate to 2'-deoxyuridine ratio	Inverse variance weighted	35.4436713915534	32	0.309010756064958
GCST90200769	finngen_R11_C3_COLORECTAL_EXALLC	Colorectal cancer	Phosphate to mannose ratio	MR Egger	24.018533241506	24	0.460537939216601
GCST90200769	finngen_R11_C3_COLORECTAL_EXALLC	Colorectal cancer	Phosphate to mannose ratio	Inverse variance weighted	24.7491310153495	25	0.476501437305439
GCST90200837	finngen_R11_C3_COLORECTAL_EXALLC	Colorectal cancer	Adenosine 5'-diphosphate (ADP) to glutamate ratio	MR Egger	25.9504425123457	28	0.575768710377826
GCST90200837	finngen_R11_C3_COLORECTAL_EXALLC	Colorectal cancer	Adenosine 5'-diphosphate (ADP) to glutamate ratio	Inverse variance weighted	26.9012956499121	29	0.577030547844172
GCST90200867	finngen_R11_C3_COLORECTAL_EXALLC	Colorectal cancer	Adenosine 5'-monophosphate (AMP) to isoleucine ratio	MR Egger	28.8820223567867	21	0.116862865385914
GCST90200867	finngen_R11_C3_COLORECTAL_EXALLC	Colorectal cancer	Adenosine 5'-monophosphate (AMP) to isoleucine ratio	Inverse variance weighted	32.1091642250865	22	0.075553844497177
GCST90200908	finngen_R11_C3_COLORECTAL_EXALLC	Colorectal cancer	Retinol (Vitamin A) to linoleoyl-arachidonoyl-glycerol (18:2 to 20:4) [2] ratio	MR Egger	26.8185307402927	22	0.218200082166897
GCST90200908	finngen_R11_C3_COLORECTAL_EXALLC	Colorectal cancer	Retinol (Vitamin A) to linoleoyl-arachidonoyl-glycerol (18:2 to 20:4) [2] ratio	Inverse variance weighted	31.7766877110637	23	0.104877407395514
GCST90200919	finngen_R11_C3_COLORECTAL_EXALLC	Colorectal cancer	Caffeine to theophylline ratio	MR Egger	33.3754490763235	25	0.121945783202571
GCST90200919	finngen_R11_C3_COLORECTAL_EXALLC	Colorectal cancer	Caffeine to theophylline ratio	Inverse variance weighted	36.487957389286	26	0.0830535092666908
GCST90200946	finngen_R11_C3_COLORECTAL_EXALLC	Colorectal cancer	Glutamate to alanine ratio	MR Egger	27.5989041649796	18	0.0684271729181683
GCST90200946	finngen_R11_C3_COLORECTAL_EXALLC	Colorectal cancer	Glutamate to alanine ratio	Inverse variance weighted	28.1903951579102	19	0.0798323350047006
GCST90200956	finngen_R11_C3_COLORECTAL_EXALLC	Colorectal cancer	Cytidine to N-acetylglucosamine to N-acetylgalactosamine ratio	MR Egger	16.6745964852011	18	0.545574122856116
GCST90200956	finngen_R11_C3_COLORECTAL_EXALLC	Colorectal cancer	Cytidine to N-acetylglucosamine to N-acetylgalactosamine ratio	Inverse variance weighted	16.6835299943045	19	0.611298314535046
GCST90200961	finngen_R11_C3_COLORECTAL_EXALLC	Colorectal cancer	Adenosine 5'-diphosphate (ADP) to ornithine ratio	MR Egger	25.2719706597786	21	0.235577062331301
GCST90200961	finngen_R11_C3_COLORECTAL_EXALLC	Colorectal cancer	Adenosine 5'-diphosphate (ADP) to ornithine ratio	Inverse variance weighted	26.3610724416779	22	0.236502649576406
GCST90200979	finngen_R11_C3_COLORECTAL_EXALLC	Colorectal cancer	Arachidonate (20:4n6) to linoleate (18:2n6) ratio	MR Egger	36.1065	23	0.0402320936823007
GCST90200979	finngen_R11_C3_COLORECTAL_EXALLC	Colorectal cancer	Arachidonate (20:4n6) to linoleate (18:2n6) ratio	Inverse variance weighted	37.6591795186794	24	0.0375609235687409
GCST90200988	finngen_R11_C3_COLORECTAL_EXALLC	Colorectal cancer	Benzoate to linoleoyl-arachidonoyl-glycerol (18:2 to 20:4) [1] ratio	MR Egger	13.0480783500091	12	0.365555850620708
GCST90200988	finngen_R11_C3_COLORECTAL_EXALLC	Colorectal cancer	Benzoate to linoleoyl-arachidonoyl-glycerol (18:2 to 20:4) [1] ratio	Inverse variance weighted	13.3841118473716	13	0.418598588746027
GCST90201005	finngen_R11_C3_COLORECTAL_EXALLC	Colorectal cancer	Fructose to maltose ratio	MR Egger	22.2164191244724	21	0.387131784635119
GCST90201005	finngen_R11_C3_COLORECTAL_EXALLC	Colorectal cancer	Fructose to maltose ratio	Inverse variance weighted	22.6399507639827	22	0.422292769671287
GCST90201013	finngen_R11_C3_COLORECTAL_EXALLC	Colorectal cancer	Androsterone glucuronide to etiocholanolone glucuronide ratio	MR Egger	19.3995137993309	24	0.730361224675832
GCST90201013	finngen_R11_C3_COLORECTAL_EXALLC	Colorectal cancer	Androsterone glucuronide to etiocholanolone glucuronide ratio	Inverse variance weighted	20.0973915025881	25	0.741697992583717
GCST90201019	finngen_R11_C3_COLORECTAL_EXALLC	Colorectal cancer	Glucuronate to etiocholanolone glucuronide ratio	MR Egger	21.5375615410149	22	0.487762494975991
GCST90201019	finngen_R11_C3_COLORECTAL_EXALLC	Colorectal cancer	Glucuronate to etiocholanolone glucuronide ratio	Inverse variance weighted	21.7269863359942	23	0.536780624905655

## Sheet: Table S5
exposure	outcome	id.exposure	id.outcome	method	nsnp	pval	or	or_lci95	or_uci95	pleio_P	heter_P
Colorectal cancer	GCST90199636 || Kynurenine levels	finngen_R11_C3_COLORECTAL_EXALLC	GCST90199636	IVW	10	0.360810147782034	1.03965861843403	0.956451249689718	1.13010468984677	0.50975274224216	0.992989838974055
Colorectal cancer	GCST90199647 || Theophylline levels	finngen_R11_C3_COLORECTAL_EXALLC	GCST90199647	IVW	9	0.817901828606039	0.988883169834262	0.899116035804125	1.08761259352569	0.819536508921462	0.941192574009473
Colorectal cancer	GCST90199693 || 3-hydroxydecanoate levels	finngen_R11_C3_COLORECTAL_EXALLC	GCST90199693	IVW	5	0.960810774259061	1.00316994782254	0.884191527101527	1.13815832132343	0.610955238925499	0.736357688003666
Colorectal cancer	GCST90199700 || 3-hydroxylaurate levels	finngen_R11_C3_COLORECTAL_EXALLC	GCST90199700	IVW	8	0.51934989255957	0.968208041706777	0.877582063844228	1.06819276583582	0.938841306675833	0.960345655503958
Colorectal cancer	GCST90199713 || Docosapentaenoate n3 DPA; 22:5n3 levels	finngen_R11_C3_COLORECTAL_EXALLC	GCST90199713	IVW	7	0.804552245149381	0.987825069344301	0.896485930311265	1.08847036482354	0.319960628638972	0.785802261581235
Colorectal cancer	GCST90199728 || 10-nonadecenoate (19:1n9) levels	finngen_R11_C3_COLORECTAL_EXALLC	GCST90199728	IVW	6	0.77702347781547	1.01680413011781	0.906042655008307	1.14110592179035	0.841300323774208	0.92124093720702
Colorectal cancer	GCST90199748 || Linolenate [alpha or gamma; (18:3n3 or 6)] levels	finngen_R11_C3_COLORECTAL_EXALLC	GCST90199748	IVW	8	0.712687935748489	1.0179354348444	0.92603915892477	1.11895111510725	0.635128604999518	0.933722091751074
Colorectal cancer	GCST90199762 || N6-carbamoylthreonyladenosine levels	finngen_R11_C3_COLORECTAL_EXALLC	GCST90199762	IVW	6	0.847854046977072	1.01039473012272	0.909097764281872	1.12297879366824	0.664176295505708	0.844918428458884
Colorectal cancer	GCST90199771 || 7-methylguanine levels	finngen_R11_C3_COLORECTAL_EXALLC	GCST90199771	IVW	12	0.530022415927029	1.02568814848922	0.947621083773752	1.11018654604187	0.7067604968282	0.983932923018752
Colorectal cancer	GCST90199784 || Cysteine-glutathione disulfide levels	finngen_R11_C3_COLORECTAL_EXALLC	GCST90199784	IVW	9	0.451122109392596	0.962182743416264	0.870381933768574	1.06366595607005	0.811138276155895	0.993498234909167
Colorectal cancer	GCST90199789 || 2-palmitoyl-GPC (16:0) levels	finngen_R11_C3_COLORECTAL_EXALLC	GCST90199789	IVW	9	0.687078286139893	1.01912330709549	0.929390565698938	1.11751975261785	0.598493777453453	0.927896205077804
Colorectal cancer	GCST90199808 || Glycerophosphoethanolamine levels	finngen_R11_C3_COLORECTAL_EXALLC	GCST90199808	IVW	9	0.789005766623899	1.0126205451229	0.923747226821472	1.11004432666424	0.586776166472819	0.952432192478905
Colorectal cancer	GCST90199812 || 3-(3-hydroxyphenyl)propionate levels	finngen_R11_C3_COLORECTAL_EXALLC	GCST90199812	IVW	8	0.72125727519577	1.01864049308973	0.920358744466753	1.12741739066465	0.988950256179993	0.712262362850659
Colorectal cancer	GCST90199814 || Alpha-hydroxycaproate levels	finngen_R11_C3_COLORECTAL_EXALLC	GCST90199814	IVW	6	0.90198319547633	0.991033147150073	0.858682660662959	1.14378308045943	0.351528608153268	0.843214229408281
Colorectal cancer	GCST90199824 || 4-vinylphenol sulfate levels	finngen_R11_C3_COLORECTAL_EXALLC	GCST90199824	IVW	10	0.637987791716533	1.02141939073722	0.935110611754915	1.11569429184003	0.98091580698464	0.948006462743648
Colorectal cancer	GCST90199834 || Gamma-glutamylalanine levels	finngen_R11_C3_COLORECTAL_EXALLC	GCST90199834	IVW	8	0.414813313504313	0.959753825821654	0.869520345288849	1.05935118271823	0.670241019728476	0.922606089202718
Colorectal cancer	GCST90199860 || Andro steroid monosulfate C19H28O6S (1) levels	finngen_R11_C3_COLORECTAL_EXALLC	GCST90199860	IVW	10	0.423772085222248	1.03708703506511	0.948555679617465	1.13388126960969	0.29424134080209	0.947335627977113
Colorectal cancer	GCST90199863 || 16a-hydroxy DHEA 3-sulfate levels	finngen_R11_C3_COLORECTAL_EXALLC	GCST90199863	IVW	10	0.823332609831875	1.00975771994054	0.927245314978999	1.09961262301187	0.844424942504192	0.982006095708703
Colorectal cancer	GCST90199900 || Argininate levels	finngen_R11_C3_COLORECTAL_EXALLC	GCST90199900	IVW	9	0.36948567865985	1.04041717836979	0.95417131644644	1.13445865159552	0.881658550630423	0.902118544959517
Colorectal cancer	GCST90199945 || Sphingomyelin (d18:1/14:0	d16:1/16:0) levels	finngen_R11_C3_COLORECTAL_EXALLC	GCST90199945	IVW	12	0.840836577029519	1.0079003324828	0.933388751792723	1.08836010533426	0.559907778537687	0.995346493483528
Colorectal cancer	GCST90199950 || 2-aminophenol sulfate levels	finngen_R11_C3_COLORECTAL_EXALLC	GCST90199950	IVW	12	0.868277803222841	1.00680500201155	0.929258558357137	1.09082268111423	0.622235196754335	0.916331830894813
Colorectal cancer	GCST90200005 || Citraconate/glutaconate levels	finngen_R11_C3_COLORECTAL_EXALLC	GCST90200005	IVW	10	0.374402380375762	1.04049120756718	0.953236540195171	1.1357327456236	0.292182013686803	0.923120940029581
Colorectal cancer	GCST90200010 || Sphingomyelin (d18:1/22:1	d18:2/22:0	d16:1/24:1) levels	finngen_R11_C3_COLORECTAL_EXALLC	GCST90200010	IVW	9	0.407605064143255	0.963783198382348	0.883204691017247	1.05171322450094	0.796339785799441	0.986157263728492
Colorectal cancer	GCST90200017 || Sphingomyelin (d17:1/16:0	d18:1/15:0	d16:1/17:0) levels	finngen_R11_C3_COLORECTAL_EXALLC	GCST90200017	IVW	10	0.439080228369876	1.03422055232621	0.949721278102162	1.12623795582569	0.893181423244164	0.969555593629871
Colorectal cancer	GCST90200029 || Linoleoyl ethanolamide levels	finngen_R11_C3_COLORECTAL_EXALLC	GCST90200029	IVW	6	0.785438447081214	1.01635657023931	0.904309860608537	1.14228620394948	0.75902764849279	0.78271166822694
Colorectal cancer	GCST90200036 || 1-palmitoleoylglycerol (16:1) levels	finngen_R11_C3_COLORECTAL_EXALLC	GCST90200036	IVW	8	0.455628546734635	0.95817076443127	0.856428757857105	1.07199951588266	0.543090025766374	0.97167070568856
Colorectal cancer	GCST90200037 || 1-stearoyl-2-linoleoyl-gpc (18:0/18:2) levels	finngen_R11_C3_COLORECTAL_EXALLC	GCST90200037	IVW	9	0.758263276688016	0.986322757770354	0.903501921920563	1.07673548765428	0.364940651219737	0.948812232235275
Colorectal cancer	GCST90200043 || 1-palmitoyl-2-docosahexaenoyl-gpc (16:0/22:6) levels	finngen_R11_C3_COLORECTAL_EXALLC	GCST90200043	IVW	11	0.765322092443249	0.987513108610217	0.909306660550388	1.0724458337155	0.986189099853395	0.947928670958186
Colorectal cancer	GCST90200057 || 1-(1-enyl-palmitoyl)-2-oleoyl-gpc (p-16:0/18:1) levels	finngen_R11_C3_COLORECTAL_EXALLC	GCST90200057	IVW	11	0.826613194249069	1.00891837388093	0.931864753918713	1.09234336943635	0.915325649987389	0.988487901443342
Colorectal cancer	GCST90200058 || 1-(1-enyl-stearoyl)-2-arachidonoyl-GPE (p-18:0/20:4) levels	finngen_R11_C3_COLORECTAL_EXALLC	GCST90200058	IVW	11	0.804426205220882	0.989394833529527	0.909324957981457	1.07651519737005	0.785506837732724	0.968419982367496
Colorectal cancer	GCST90200070 || 1-(1-enyl-palmitoyl)-2-palmitoleoyl-GPC (P-16:0/16:1) levels	finngen_R11_C3_COLORECTAL_EXALLC	GCST90200070	IVW	11	0.656990762238329	1.0181066377101	0.940580786994922	1.10202243133313	0.887049975947057	0.976421565384895
Colorectal cancer	GCST90200076 || 1-(1-enyl-stearoyl)-2-linoleoyl-GPE (p-18:0/18:2) levels	finngen_R11_C3_COLORECTAL_EXALLC	GCST90200076	IVW	9	0.519278653933154	0.970687112518643	0.886713282876153	1.06261346097528	0.577599663828076	0.949636070691774
Colorectal cancer	GCST90200081 || 1-oleoyl-2-docosahexaenoyl-GPC (18:1/22:6) levels	finngen_R11_C3_COLORECTAL_EXALLC	GCST90200081	IVW	9	0.188638571520234	0.94230153582988	0.862400282204978	1.02960562832504	0.665235134819125	0.997698746204876
Colorectal cancer	GCST90200091 || Docosahexaenoylcholine levels	finngen_R11_C3_COLORECTAL_EXALLC	GCST90200091	IVW	8	0.508669296711901	1.03627845780674	0.93235092454246	1.15179061214672	0.985837801554721	0.964627795731834
Colorectal cancer	GCST90200125 || Sphingomyelin (d17:2/16:0	d18:2/15:0) levels	finngen_R11_C3_COLORECTAL_EXALLC	GCST90200125	IVW	11	0.539987194277384	1.02297626104699	0.951289928135017	1.10006465927509	0.646047145358228	0.995024585260866
Colorectal cancer	GCST90200148 || Eicosenoylcarnitine (C20:1) levels	finngen_R11_C3_COLORECTAL_EXALLC	GCST90200148	IVW	6	0.818712183591472	0.988217498219728	0.892964997944942	1.09363057458594	0.881973027579124	0.880422604563803
Colorectal cancer	GCST90200163 || Heptenedioate (C7:1-DC) levels	finngen_R11_C3_COLORECTAL_EXALLC	GCST90200163	IVW	8	0.423925678743392	1.04055034202504	0.943949794822741	1.14703665409637	0.974660408994148	0.957946461191194
Colorectal cancer	GCST90200171 || Perfluorooctanoate (PFOA) levels	finngen_R11_C3_COLORECTAL_EXALLC	GCST90200171	IVW	12	0.466736239445462	1.02893104574549	0.952860749499595	1.1110743069802	0.378378188094823	0.996698380111349
Colorectal cancer	GCST90200193 || Ethyl beta-glucopyranoside levels	finngen_R11_C3_COLORECTAL_EXALLC	GCST90200193	IVW	8	0.38225983771193	0.957904778347983	0.869809304633321	1.05492268189602	0.392582337510074	0.929151350961272
Colorectal cancer	GCST90200215 || 4-ethylcatechol sulfate levels	finngen_R11_C3_COLORECTAL_EXALLC	GCST90200215	IVW	10	0.864328239590071	1.00769226584147	0.922897826460087	1.10027748849687	0.6637883203935	0.893249594917388
Colorectal cancer	GCST90200220 || 4-allylcatechol sulfate levels	finngen_R11_C3_COLORECTAL_EXALLC	GCST90200220	IVW	12	0.801968349911435	1.01025782724964	0.932812804969114	1.0941325763136	0.673756854629688	0.97015026648879
Colorectal cancer	GCST90200250 || Deoxycholic acid 12-sulfate levels	finngen_R11_C3_COLORECTAL_EXALLC	GCST90200250	IVW	9	0.775283552301722	1.01521707506691	0.915221835621074	1.12613758696873	0.782343786602412	0.993301860851055
Colorectal cancer	GCST90200254 || (S)-a-amino-omega-caprolactam levels	finngen_R11_C3_COLORECTAL_EXALLC	GCST90200254	IVW	9	0.941130270667974	0.996737466653882	0.913932311253669	1.08704503079534	0.468520471776834	0.991942023996817
Colorectal cancer	GCST90200264 || Bilirubin degradation product	C17H20N2O5 (2) levels	finngen_R11_C3_COLORECTAL_EXALLC	GCST90200264	IVW	11	0.530736139953011	1.0257515968949	0.94736613124881	1.11062270839836	0.874904976433836	0.985200956663191
Colorectal cancer	GCST90200283 || 3-ureidopropionate levels	finngen_R11_C3_COLORECTAL_EXALLC	GCST90200283	IVW	8	0.944420702692703	1.00335823226993	0.91310494339984	1.10253235352709	0.441085610479567	0.987019781659216
Colorectal cancer	GCST90200284 || Erucate (22:1n9) levels	finngen_R11_C3_COLORECTAL_EXALLC	GCST90200284	IVW	7	0.904464269259008	0.993736305307698	0.896827463787127	1.10111686401365	0.778959007459494	0.93974798610031
Colorectal cancer	GCST90200320 || Dihomo-linoleate (20:2n6) levels	finngen_R11_C3_COLORECTAL_EXALLC	GCST90200320	IVW	7	0.383311112353056	1.04828206727818	0.942842890984984	1.16551262472691	0.698538345181313	0.951764507093485
Colorectal cancer	GCST90200326 || Gamma-glutamylleucine levels	finngen_R11_C3_COLORECTAL_EXALLC	GCST90200326	IVW	10	0.426745871523707	1.03496829884787	0.950857063986539	1.12651987369073	0.991341176072567	0.999488789445216
Colorectal cancer	GCST90200328 || 3-methoxytyrosine levels	finngen_R11_C3_COLORECTAL_EXALLC	GCST90200328	IVW	11	0.755767736359944	0.987821153767579	0.914417308586682	1.06711741200403	0.898457376223503	0.990802113535807
Colorectal cancer	GCST90200352 || Methylsuccinate levels	finngen_R11_C3_COLORECTAL_EXALLC	GCST90200352	IVW	9	0.950769351777231	1.00295416581889	0.913297172016216	1.1014126502908	0.641762442596941	0.994371690056562
Colorectal cancer	GCST90200354 || Linoleate (18:2n6) levels	finngen_R11_C3_COLORECTAL_EXALLC	GCST90200354	IVW	8	0.710700807573197	0.982080798837275	0.892588594798683	1.08054561873759	0.506901070102477	0.856684038542622
Colorectal cancer	GCST90200395 || Inosine 5'-monophosphate (IMP) levels	finngen_R11_C3_COLORECTAL_EXALLC	GCST90200395	IVW	6	0.78200922217433	1.02022289855445	0.885327720477997	1.17567171868614	0.257552641565705	0.79143263994332
Colorectal cancer	GCST90200396 || Phenylalanine levels	finngen_R11_C3_COLORECTAL_EXALLC	GCST90200396	IVW	10	0.666393028452617	1.01894817523265	0.935597021043158	1.10972497823082	0.27666253821859	0.97496833143484
Colorectal cancer	GCST90200397 || Palmitate (16:0) levels	finngen_R11_C3_COLORECTAL_EXALLC	GCST90200397	IVW	6	0.643781216618435	1.02776205348304	0.915134394866682	1.15425105263752	0.649553364104857	0.913870126899868
Colorectal cancer	GCST90200401 || Myo-inositol levels	finngen_R11_C3_COLORECTAL_EXALLC	GCST90200401	IVW	4	0.559612459406907	1.04017709907565	0.911244807401143	1.18735205803497	0.604061875427997	0.87320999824222
Colorectal cancer	GCST90200409 || Pristanate levels	finngen_R11_C3_COLORECTAL_EXALLC	GCST90200409	IVW	8	0.645009235345317	0.970402945366077	0.853968754127163	1.10271233206611	0.911540813888865	0.952144983968739
Colorectal cancer	GCST90200415 || Serine levels	finngen_R11_C3_COLORECTAL_EXALLC	GCST90200415	IVW	8	0.834383749352516	1.01021748245904	0.918392939732786	1.11122300457015	0.916795871165684	0.897900960379643
Colorectal cancer	GCST90200419 || Glutamine levels	finngen_R11_C3_COLORECTAL_EXALLC	GCST90200419	IVW	9	0.717622559040684	0.983557562128701	0.899034074307979	1.07602760080611	0.766888239498757	0.857819330689329
Colorectal cancer	GCST90200477 || X-12127 levels	finngen_R11_C3_COLORECTAL_EXALLC	GCST90200477	IVW	6	0.699822348940116	1.02440364053294	0.906235546534985	1.15798019924242	0.925054732379786	0.794254007349564
Colorectal cancer	GCST90200495 || X-12462 levels	finngen_R11_C3_COLORECTAL_EXALLC	GCST90200495	IVW	9	0.532953210306096	1.02967634794394	0.93923804787382	1.12882286222885	0.650223172425782	0.998447393941777
Colorectal cancer	GCST90200506 || X-12812 levels	finngen_R11_C3_COLORECTAL_EXALLC	GCST90200506	IVW	10	0.971984044227266	1.00177	0.90752141759636	1.10581109827722	0.830396271100185	0.979115939293502
Colorectal cancer	GCST90200509 || X-12544 levels	finngen_R11_C3_COLORECTAL_EXALLC	GCST90200509	IVW	9	0.906333720696712	0.994259164120297	0.903335454663389	1.09433464648585	0.989911143977065	0.94460141668477
Colorectal cancer	GCST90200515 || X-12849 levels	finngen_R11_C3_COLORECTAL_EXALLC	GCST90200515	IVW	9	0.841438178829438	1.01016166104533	0.91489636879976	1.11534662967844	0.628229221217381	0.914247228206728
Colorectal cancer	GCST90200558 || X-18888 levels	finngen_R11_C3_COLORECTAL_EXALLC	GCST90200558	IVW	9	0.923871621322867	0.995018092021847	0.898135644869161	1.10235130863226	0.929193231233101	0.984480958895963
Colorectal cancer	GCST90200572 || X-19299 levels	finngen_R11_C3_COLORECTAL_EXALLC	GCST90200572	IVW	7	0.372510888431776	1.05684759230562	0.935915744563336	1.19340532505231	0.811020945307024	0.978810866091579
Colorectal cancer	GCST90200575 || X-21283 levels	finngen_R11_C3_COLORECTAL_EXALLC	GCST90200575	IVW	7	0.36871723961557	0.9523085048651	0.856056597242679	1.05938262885826	0.732076310675122	0.939047097865569
Colorectal cancer	GCST90200577 || X-21312 levels	finngen_R11_C3_COLORECTAL_EXALLC	GCST90200577	IVW	7	0.677272790514429	1.02763224345498	0.903834610766773	1.16838635653976	0.8640977365134	0.988583600661406
Colorectal cancer	GCST90200588 || X-21742 levels	finngen_R11_C3_COLORECTAL_EXALLC	GCST90200588	IVW	6	0.981467544637352	1.0014139275222	0.888868672184128	1.12820924577225	0.639360840728749	0.948742703806947
Colorectal cancer	GCST90200637 || X-24531 levels	finngen_R11_C3_COLORECTAL_EXALLC	GCST90200637	IVW	9	0.291405464225843	0.947129289135289	0.856216785461269	1.04769481931454	0.946848112386242	0.99769387066926
Colorectal cancer	GCST90200649 || X-24588 levels	finngen_R11_C3_COLORECTAL_EXALLC	GCST90200649	IVW	7	0.397351437266914	1.04811210992135	0.940042653816888	1.16860547816989	0.856667401839856	0.799723187214044
Colorectal cancer	GCST90200655 || X-25828 levels	finngen_R11_C3_COLORECTAL_EXALLC	GCST90200655	IVW	9	0.598507548300919	0.976253702866718	0.89271185955533	1.0676135666392	0.538138971243527	0.938082411989934
Colorectal cancer	GCST90200664 || X-25810 levels	finngen_R11_C3_COLORECTAL_EXALLC	GCST90200664	IVW	10	0.964088180650906	0.998053672278915	0.916898054011534	1.08639246030824	0.196229310852784	0.881622143711328
Colorectal cancer	GCST90200671 || X-26109 levels	finngen_R11_C3_COLORECTAL_EXALLC	GCST90200671	IVW	6	0.423482998848454	1.04592340292001	0.937019534630908	1.16748448068021	0.938151069717089	0.910059955766423
Colorectal cancer	GCST90200674 || Androsterone sulfate levels	finngen_R11_C3_COLORECTAL_EXALLC	GCST90200674	IVW	11	0.667727661677813	0.982789457394698	0.907895374631013	1.06386170097927	0.848225489405644	0.999550974053464
Colorectal cancer	GCST90200684 || N-acetyl-aspartyl-glutamate (naag) levels	finngen_R11_C3_COLORECTAL_EXALLC	GCST90200684	IVW	9	0.452760261472452	1.03997047873593	0.938832438492903	1.15200386384009	0.482814327747023	0.972026093718365
Colorectal cancer	GCST90200685 || 1-stearoyl-2-arachidonoyl-gpc (18:0/20:4) levels	finngen_R11_C3_COLORECTAL_EXALLC	GCST90200685	IVW	10	0.96895070147425	1.00177235568465	0.916314563897159	1.09520015522378	0.584856985954209	0.998770604857957
Colorectal cancer	GCST90200695 || 2'-o-methyluridine levels	finngen_R11_C3_COLORECTAL_EXALLC	GCST90200695	IVW	8	0.478646691908281	0.964956766019401	0.874277108700158	1.06504167960089	0.368887036297886	0.924606590304587
Colorectal cancer	GCST90200696 || N6	N6-dimethyllysine levels	finngen_R11_C3_COLORECTAL_EXALLC	GCST90200696	IVW	7	0.943461613532138	1.00351753870646	0.910709054800898	1.10578394404088	0.839184047677077	0.88365065213671
Colorectal cancer	GCST90200708 || X-12112 levels	finngen_R11_C3_COLORECTAL_EXALLC	GCST90200708	IVW	10	0.518316449780845	1.0293140595936	0.942917044554962	1.12362740645664	0.874068999189342	0.888896323031971
Colorectal cancer	GCST90200740 || Arachidonate (20:4n6) to oleate to vaccenate (18:1) ratio	finngen_R11_C3_COLORECTAL_EXALLC	GCST90200740	IVW	11	0.265178778664226	1.05157429330909	0.962547675370281	1.14883503710412	0.572109555542896	0.958437701310233
Colorectal cancer	GCST90200747 || Adenosine 5'-monophosphate (AMP) to phosphate ratio	finngen_R11_C3_COLORECTAL_EXALLC	GCST90200747	IVW	8	0.114412207414736	0.925875972743469	0.841446216438907	1.01877731476603	0.730761933488864	0.979096612690063
Colorectal cancer	GCST90200754 || Sphingosine to phosphate ratio	finngen_R11_C3_COLORECTAL_EXALLC	GCST90200754	IVW	9	0.184557688276343	0.940111185399617	0.858143822956348	1.02990782811756	0.475427806219701	0.964843228250672
Colorectal cancer	GCST90200768 || Phosphate to 2'-deoxyuridine ratio	finngen_R11_C3_COLORECTAL_EXALLC	GCST90200768	IVW	8	0.643759910393587	1.02259446505126	0.930201937749082	1.12416390196291	0.780636912407302	0.986497843142758
Colorectal cancer	GCST90200769 || Phosphate to mannose ratio	finngen_R11_C3_COLORECTAL_EXALLC	GCST90200769	IVW	12	0.829070675561478	1.00861091198301	0.933078588455104	1.09025754567526	0.982166613807314	0.98489223178493
Colorectal cancer	GCST90200837 || Adenosine 5'-diphosphate (ADP) to glutamate ratio	finngen_R11_C3_COLORECTAL_EXALLC	GCST90200837	IVW	5	0.822420967652275	1.02099176941311	0.851588291258842	1.22409408855113	0.885033475205858	0.912134689992223
Colorectal cancer	GCST90200867 || Adenosine 5'-monophosphate (AMP) to isoleucine ratio	finngen_R11_C3_COLORECTAL_EXALLC	GCST90200867	IVW	8	0.417138962577697	0.961188222327519	0.873535629749722	1.0576360794875	0.983598250503948	0.997658755032841
Colorectal cancer	GCST90200908 || Retinol (Vitamin A) to linoleoyl-arachidonoyl-glycerol (18:2 to 20:4) [2] ratio	finngen_R11_C3_COLORECTAL_EXALLC	GCST90200908	IVW	8	0.254448838722088	1.05833951559271	0.960003422542253	1.16674847606151	0.681523384186644	0.98702213718731
Colorectal cancer	GCST90200919 || Caffeine to theophylline ratio	finngen_R11_C3_COLORECTAL_EXALLC	GCST90200919	IVW	9	0.43334742023073	0.964075059388469	0.879754342623721	1.05647755868187	0.541588251505827	0.972741663094072
Colorectal cancer	GCST90200946 || Glutamate to alanine ratio	finngen_R11_C3_COLORECTAL_EXALLC	GCST90200946	IVW	9	0.595199040142463	1.0242305907686	0.937650597476765	1.1188051347583	0.522969955069317	0.987736041151179
Colorectal cancer	GCST90200956 || Cytidine to N-acetylglucosamine to N-acetylgalactosamine ratio	finngen_R11_C3_COLORECTAL_EXALLC	GCST90200956	IVW	4	0.699536654284536	1.02986300972436	0.886910633655317	1.19585646913183	0.610511783451982	0.650696232583535
Colorectal cancer	GCST90200961 || Adenosine 5'-diphosphate (ADP) to ornithine ratio	finngen_R11_C3_COLORECTAL_EXALLC	GCST90200961	IVW	6	0.807677862415262	0.979412347676339	0.828365287255206	1.15800186408022	0.495388429818115	0.963240989364757
Colorectal cancer	GCST90200979 || Arachidonate (20:4n6) to linoleate (18:2n6) ratio	finngen_R11_C3_COLORECTAL_EXALLC	GCST90200979	IVW	8	0.895478799123331	0.993443039349683	0.900572221739381	1.09589108858606	0.834046000647928	0.894794080944361
Colorectal cancer	GCST90200988 || Benzoate to linoleoyl-arachidonoyl-glycerol (18:2 to 20:4) [1] ratio	finngen_R11_C3_COLORECTAL_EXALLC	GCST90200988	IVW	9	0.175949093424649	1.07236675484869	0.969165218218858	1.18655770480304	0.627517384399571	0.999235435196391
Colorectal cancer	GCST90201005 || Fructose to maltose ratio	finngen_R11_C3_COLORECTAL_EXALLC	GCST90201005	IVW	8	0.965439023117356	1.00250598024075	0.895195382070523	1.12268032269552	0.847514264457992	0.82465465187269
Colorectal cancer	GCST90201013 || Androsterone glucuronide to etiocholanolone glucuronide ratio	finngen_R11_C3_COLORECTAL_EXALLC	GCST90201013	IVW	5	0.579640726617775	1.03393950944491	0.918764797132384	1.16355231777252	0.910409237168162	0.952595366790095
Colorectal cancer	GCST90201019 || Glucuronate to etiocholanolone glucuronide ratio	finngen_R11_C3_COLORECTAL_EXALLC	GCST90201019	IVW	11	0.874686163490736	0.993219743819298	0.912693598254443	1.08085063968802	0.964146867307103	0.992949990742728

## Sheet: Table S6
id.exposure	id.outcome	outcome	exposure	method	nsnp	b	se	pval	lo_ci	up_ci	or	or_lci95	or_uci95	pleio_P	heter_P	FDR
1500	GCST90200320	Dihomo-linoleate (20:2n6) levels	1500 || phylum_Cyanobacteria	IVW	8	0.175904076942043	0.0655223089065446	0.00726070866590868	0.0474803514852158	0.304327802398871	1.19232368183143	1.04862559698332	1.35571338936015	0.848323949115425	0.243387585135632	0.183383277828227
3698	GCST90200036	1-palmitoleoylglycerol (16:1) levels	3698 || genus_Haemophilus	IVW	9	-0.211633	0.0713463471096834	0.00301429786500402	-0.351472	-0.0717941	0.809261673131958	0.703651691263456	0.930722492010798	0.765636885588572	0.507942337178741	0.183383277828227
905	GCST90200908	Retinol (Vitamin A) to linoleoyl-arachidonoyl-glycerol (18:2 to 20:4) [2] ratio	905 || phylum_Bacteroidetes	IVW	11	-0.221975	0.0869371566097012	0.0106713542192049	-0.392372	-0.0515781	0.800935435868165	0.67545295647791	0.949729461211274	0.930539812768685	0.148418928335101	0.183383277828227
GCST90027659	GCST90200577	X-21312 levels	GCST90027659	IVW	4	0.347456510838965	0.12358351357364	0.00493092769044956	0.10523282423463	0.5896801974433	1.41546275198857	1.11096924081001	1.80341158753078	0.648382949755034	0.361205800597906	0.179752199712039
GCST90027785	GCST90200577	X-21312 levels	GCST90027785	IVW	3	0.224525318511611	0.0774607411555098	0.00374869575159949	0.0727022658468114	0.37634837117641	1.25172840284693	1.07541030286891	1.45695460636174	0.585490526152676	0.314750787609068	0.179752199712039

## Sheet: Table S7
id.exposure	id.outcome	outcome	exposure	method	nsnp	b	se	pval	lo_ci	up_ci	or	or_lci95	or_uci95	pleio_P	heter_P	FDR
GCST90199700	943	943 || family_Porphyromonadaceae	3-hydroxylaurate levels	IVW	3	0.216840355481726	0.0841035813277078	0.00993011110649109	0.0519973360794181	0.381683374884033	1.24214578454263	1.05337293640778	1.46474823562367	0.465054190890535	0.405616000184657	0.156249381463935
GCST90199900	GCST90027625	GCST90027625 || PWY.7400..L.arginine.biosynthesis.IV..archaebacteria.	Argininate levels	IVW	14	-0.130196	0.0497674424255578	0.00889414908087963	-0.227741	-0.0326522	0.877922974243843	0.796330797273144	0.967875098318954	0.385606500971566	0.626126329611894	0.179115960782494
GCST90200326	119	119 || class_Methanobacteria	Gamma-glutamylleucine levels	IVW	6	-0.423753	0.132947994487515	0.0014357766853634	-0.684331	-0.163175	0.654585417431548	0.504427445889649	0.849442416754958	0.267194666228354	0.389572818268179	0.156249381463935
GCST90200326	120	120 || order_Methanobacteriales	Gamma-glutamylleucine levels	IVW	6	-0.423753	0.132947994487515	0.0014357766853634	-0.684331	-0.163175	0.654585417431548	0.504427445889649	0.849442416754958	0.267194666228354	0.389572818268179	0.156249381463935
GCST90200326	121	121 || family_Methanobacteriaceae	Gamma-glutamylleucine levels	IVW	6	-0.424215	0.132948057129615	0.00141862653924595	-0.684793	-0.163637	0.654283058205093	0.504194384153329	0.84905015547342	0.267616046655388	0.392731833468343	0.156249381463935
GCST90200649	GCST90027625	GCST90027625 || PWY.7400..L.arginine.biosynthesis.IV..archaebacteria.	X-24588 levels	IVW	21	-0.104924	0.0393923574245341	0.00773174518452098	-0.182133	-0.0277151	0.900392852515645	0.833490371577724	0.972665451823592	0.994057859998374	0.529732554047947	0.179115960782494
GCST90200696	GCST90027774	GCST90027774 || k__Bacteria.p__Bacteroidetes.c__Bacteroidia.o__Bacteroidales.f__Prevotellaceae.g__Prevotella.s__Prevotella_copri	N6,N6-dimethyllysine levels	IVW	6	-0.109974	0.0293621151577137	0.000180084699914476	-0.167524	-0.052424	0.895857640877743	0.845756735607573	0.948926421664846	0.865052017582516	0.999693151648592	0.179115960782494
GCST90200708	GCST90027774	GCST90027774 || k__Bacteria.p__Bacteroidetes.c__Bacteroidia.o__Bacteroidales.f__Prevotellaceae.g__Prevotella.s__Prevotella_copri	X-12112 levels	IVW	19	-0.107161	0.0269094821341774	6.8255178430172e-05	-0.159904	-0.0544187	0.898380760537912	0.85222570435411	0.947035493979096	0.467278062280144	0.436932548520883	0.179115960782494
GCST90200867	GCST90027625	GCST90027625 || PWY.7400..L.arginine.biosynthesis.IV..archaebacteria.	Adenosine 5'-monophosphate (AMP) to isoleucine ratio	IVW	12	-0.197345	0.0667865464783969	0.00312814063858644	-0.328246	-0.0664431	0.820907625446748	0.720185600557739	0.935716194540313	0.502969944481762	0.531312444748328	0.179115960782494
GCST90200961	GCST90027449	GCST90027449 || ARGORNPROST.PWY..arginine..ornithine.and.proline.interconversion	Adenosine 5'-diphosphate (ADP) to ornithine ratio	IVW	12	-0.21604	0.0761192932673135	0.00453725227055848	-0.365234	-0.0668459	0.80570327018264	0.694034526160581	0.935339288052655	0.67663274929043	0.749538270211206	0.179115960782494
GCST90200988	GCST90027625	GCST90027625 || PWY.7400..L.arginine.biosynthesis.IV..archaebacteria.	Benzoate to linoleoyl-arachidonoyl-glycerol (18:2 to 20:4) [1] ratio	IVW	10	0.126062004318202	0.0479416683571727	0.00855137456677854	0.0320963343381432	0.22002767429826	1.13435250085596	1.03261697698681	1.24611121536365	0.910898894743215	0.711007973963526	0.179115960782494
